# Supplementary material for: Evolutionarily conserved ovarian fluid proteins are responsible for extending egg viability in salmonid fish
Source: Sci Rep. 2024 Apr 26;14:9651. doi: 10.1038/s41598-024-60118-2 (PMC11053066; doi:10.1038/s41598-024-60118-2)
Supplement: Supplementary file 2 — Supplementary Table S1. [file 41598_2024_60118_MOESM2_ESM.xlsx]

## Sheet: Rainbow trout
Protein Set	Gene ID	Common ancestor	Human orthologs (Entrez gene ID)	Gene Symbol	Description	Score	Proteins	Peptides	Spectral Count	Specific Spectral Count	Sequence Count		SC/aa	Sum SC/aa Common Ancestor
XP_036800887.1	118938828	ancGene_TGD_11315_A	ENSG00000131400	NAPSA	cathepsin D-like [Oncorhynchus mykiss]	1576.75	2 (2,0)	18	77	77	12		0.185542	0.185542
XP_021469604.1	110530688	ancGene_TGD_11471_A	ENSG00000167658	EEF2	elongation factor 2 [Oncorhynchus mykiss]	568.17	7 (1,6)	10	11	11	9		0.0128205	0.0128205
XP_021427100.1	110495904	ancGene_TGD_11494_A	ENSG00000103811	CTSH	pro-cathepsin H [Oncorhynchus mykiss]	140.63	1 (1,0)	3	3	3	3		0.00914634	0.00914634
XP_036812241.1	110499484	ancGene_TGD_11824_A	ENSG00000125823	CSTL1	cystatin [Oncorhynchus mykiss]	81.77	3 (1,2)	2	2	2	2		0.0152672	0.0152672
NP_001153960.1	100301657	ancGene_TGD_12183_B	ENSG00000134363	FST	follistatin-A precursor [Oncorhynchus mykiss]	652.35	8 (2,6)	11	14	14	10		0.0434783	0.0434783
XP_021428358.2	110496664	ancGene_TGD_12205_A	#N/A	#N/A	otolith matrix protein OMM-64-like isoform X6 [Oncorhynchus mykiss]	320.17	7 (7,0)	4	12	12	3		0.0179372
NP_001123464.1	100170213	ancGene_TGD_12205_A	#N/A	#N/A	otolith matrix protein OMM-64 precursor [Oncorhynchus mykiss]	143.36	3 (3,0)	2	3	3	2		0.00477707	0.0227143
NP_001117666.1	100135798	ancGene_TGD_12361_B	ENSG00000221983	UBA52	ubiquitin [Oncorhynchus mykiss]	147.61	15 (15,0)	2	3	3	2		0.0234375	0.0234375
XP_021442138.1	110506671	ancGene_TGD_12535_B	ENSG00000070081	NUCB2	nucleobindin-2a isoform X1 [Oncorhynchus mykiss]	108.17	2 (2,0)	2	3	3	2		0.00631579	0.00631579
XP_021421906.2	110492166	ancGene_TGD_12536_B	ENSG00000070081	NUCB2	nucleobindin-2 isoform X2 [Oncorhynchus mykiss]	131.53	2 (2,0)	2	3	3	2		0.00672646	0.00672646
XP_021422718.2	110492615	ancGene_TGD_12586_A	#N/A	#N/A	deoxyribonuclease gamma [Oncorhynchus mykiss]	145.07	1 (1,0)	2	4	4	2		0.0125786	0.0125786
XP_021443504.1	110507681	ancGene_TGD_12771_A	ENSG00000143416	SELENBP1	methanethiol oxidase isoform X1 [Oncorhynchus mykiss]	233.07	3 (2,1)	4	4	4	4		0.00845666	0.00845666
XP_021417654.2	110489284	ancGene_TGD_12810_A	ENSG00000131236	CAP1	adenylyl cyclase-associated protein 1 [Oncorhynchus mykiss]	211.24	3 (1,2)	4	6	6	4		0.012931	0.012931
XP_021435593.1	110502015	ancGene_TGD_12997_A	ENSG00000182220	ATP6AP2	renin receptor [Oncorhynchus mykiss]	103.7	3 (1,2)	2	4	4	2		0.0110497	0.0110497
XP_021419415.1	110490378	ancGene_TGD_13007_A	ENSG00000057608	GDI2	rab GDP dissociation inhibitor beta [Oncorhynchus mykiss]	172.83	7 (2,5)	4	5	5	4		0.0111607	0.0111607
XP_021423888.2	110493756	ancGene_TGD_13092_A	ENSG00000121691	CAT	catalase [Oncorhynchus mykiss]	187.77	4 (1,3)	4	5	5	4		0.00956023	0.00956023
XP_021439140.1	110504694	ancGene_TGD_13328_B	ENSG00000076716	GPC4	glypican-4 [Oncorhynchus mykiss]	135.88	4 (1,3)	3	4	4	3		0.00715564	0.00715564
XP_036819754.1	110526920	ancGene_TGD_13489_B	ENSG00000104112	SCG3	secretogranin-3 isoform X1 [Oncorhynchus mykiss]	459.94	4 (2,2)	7	12	12	7		0.0237154	0.0237154
XP_036791141.1	118936350	ancGene_TGD_1354_A	ENSG00000150093	ITGB1	integrin beta-1-like [Oncorhynchus mykiss]	1097.56	7 (1,6)	17	26	8	14		0.0338542
XP_021476281.2	110535543	ancGene_TGD_1354_A	ENSG00000150093	ITGB1	integrin beta-1 [Oncorhynchus mykiss]	624.28	7 (1,6)	10	17	0	9		0.02133
XP_021418801.2	110490033	ancGene_TGD_1354_A	ENSG00000150093	ITGB1	integrin beta-1 isoform X1 [Oncorhynchus mykiss]	275.1	8 (2,6)	6	7	0	5		0.00872818	0.0639123
XP_036819428.1	110516722	ancGene_TGD_13659_B	ENSG00000166147	FBN1	fibrillin-1-like isoform X1 [Oncorhynchus mykiss]	280.74	7 (3,4)	6	7	7	6		0.00238014	0.00238014
XP_036834390.1	110524641	ancGene_TGD_13799_B	ENSG00000118271	TTR	transthyretin [Oncorhynchus mykiss]	94.38	1 (1,0)	2	5	5	2		0.033557	0.033557
XP_021477058.2	110535961	ancGene_TGD_13801_A	ENSG00000143369	ECM1	extracellular matrix protein 1 [Oncorhynchus mykiss]	902.9	1 (1,0)	13	31	31	12		0.0576208	0.0576208
XP_021445209.2	110508755	ancGene_TGD_14369_A	ENSG00000135862	LAMC1	laminin subunit gamma-1 [Oncorhynchus mykiss]	162.44	2 (2,0)	3	3	3	3		0.00188206	0.00188206
NP_001117737.1	100135893	ancGene_TGD_14999_A	#N/A	#N/A	precerebellin-like protein precursor [Oncorhynchus mykiss]	742.76	2 (2,0)	10	34	31	7		0.186813
XP_036840618.1	118936357	ancGene_TGD_14999_A	#N/A	#N/A	complement C1q-like protein 2 isoform X1 [Oncorhynchus mykiss]	522.3	4 (2,2)	7	16	13	6		0.0776699	0.264483
XP_036840056.1	110529039	ancGene_TGD_15244_A	ENSG00000100979	PLTP	phospholipid transfer protein [Oncorhynchus mykiss]	967.79	7 (3,4)	19	37	37	11		0.0761317	0.0761317
XP_036830530.1	110520234	ancGene_TGD_1531_A	ENSG00000090520	DNAJB11	dnaJ homolog subfamily B member 11 [Oncorhynchus mykiss]	158.55	1 (1,0)	3	4	3	3		0.0110803
XP_036815168.1	110501845	ancGene_TGD_1531_A	ENSG00000090520	DNAJB11	dnaJ homolog subfamily B member 11 [Oncorhynchus mykiss]	88.77	1 (1,0)	2	3	2	2		0.00831025	0.0193906
XP_036822522.1	110509128	ancGene_TGD_15530_B	ENSG00000187733	AMY1C	alpha-amylase isoform X1 [Oncorhynchus mykiss]	310.34	2 (2,0)	4	4	4	4		0.00772201	0.00772201
XP_021416502.1	110488567	ancGene_TGD_15799_A	ENSG00000120725	SIL1	nucleotide exchange factor SIL1 [Oncorhynchus mykiss]	147.5	2 (2,0)	2	2	1	2		0.00430108
XP_021439265.2	110504777	ancGene_TGD_15799_A	ENSG00000120725	SIL1	nucleotide exchange factor SIL1 [Oncorhynchus mykiss]	147.5	1 (1,0)	2	2	1	2		0.00429185	0.00859292
XP_021435513.2	110501960	ancGene_TGD_1603_A	#N/A	#N/A	tubulin alpha chain [Oncorhynchus mykiss]	385.75	21 (3,18)	7	10	2	7		0.0222222	0.0222222
XP_021441036.1	110505888	ancGene_TGD_16162_A	ENSG00000164733	CTSB	cathepsin B [Oncorhynchus mykiss]	280	6 (1,5)	4	6	6	4		0.0181818	0.0181818
XP_021464347.1	100136260	ancGene_TGD_16176_B	#N/A	#N/A	cathepsin K [Oncorhynchus mykiss]	694.1	1 (1,0)	7	16	16	6		0.0467836	0.0467836
XP_021428141.2	110496519	ancGene_TGD_16577_A	ENSG00000093134	VNN3	biotinidase isoform X1 [Oncorhynchus mykiss]	425.69	3 (2,1)	7	10	10	7		0.018622	0.018622
XP_021420054.1	100136008	ancGene_TGD_16623_A	ENSG00000138207	RBP4	retinol-binding protein 2 isoform X1 [Oncorhynchus mykiss]	581.67	2 (1,1)	7	34	20	5		0.165049	0.165049
NP_001117943.1	100136195	ancGene_TGD_16652_B	ENSG00000175793	SFN	14-3-3C2 protein [Oncorhynchus mykiss]	427.64	10 (2,8)	7	8	4	6		0.0318725	0.0318725
XP_021471176.1	110531955	ancGene_TGD_16654_A	ENSG00000164924	YWHAZ	14-3-3 protein beta/alpha-2-like [Oncorhynchus mykiss]	495.65	7 (1,6)	7	11	8	6		0.045082	0.045082
XP_036828918.1	110525153	ancGene_TGD_16657_B	#N/A	#N/A	14-3-3 protein beta/alpha-A [Oncorhynchus mykiss]	359.52	6 (1,5)	6	9	6	5		0.036	0.036
XP_021477651.2	110536275	ancGene_TGD_16701_A	#N/A	#N/A	ictacalcin isoform X2 [Oncorhynchus mykiss]	114.25	3 (3,0)	2	2	2	1		0.0217391	0.0217391
XP_036812300.1	110499505	ancGene_TGD_17512_A	ENSG00000178597	PSAPL1	prosaposin isoform X1 [Oncorhynchus mykiss]	392.22	4 (2,2)	7	10	10	7		0.018622	0.018622
XP_021417136.2	110488964	ancGene_TGD_17624_B	ENSG00000171155	C1GALT1C1	C1GALT1-specific chaperone 1 [Oncorhynchus mykiss]	360	5 (2,3)	7	9	9	6		0.0283912	0.0283912
XP_021417129.1	110488957	ancGene_TGD_17635_B	ENSG00000084207	GSTP1	glutathione S-transferase P [Oncorhynchus mykiss]	248.08	2 (1,1)	5	5	5	4		0.0240385	0.0240385
XP_036807454.1	110500299	ancGene_TGD_17737_B	#N/A	#N/A	angiotensin-converting enzyme 2 [Oncorhynchus mykiss]	408.89	2 (2,0)	6	8	8	5		0.00991326	0.00991326
XP_021420756.2	110491548	ancGene_TGD_17738_A	#N/A	#N/A	angiotensin-converting enzyme isoform X1 [Oncorhynchus mykiss]	165.59	3 (2,1)	3	5	5	3		0.00386997	0.00386997
XP_021428346.1	110496653	ancGene_TGD_18274_A	ENSG00000259075	POC1B	polypeptide N-acetylgalactosaminyltransferase 4 [Oncorhynchus mykiss]	342.31	9 (2,7)	6	6	6	6		0.0101868	0.0101868
XP_021421491.2	110491937	ancGene_TGD_18276_B	ENSG00000139629	GALNT6	polypeptide N-acetylgalactosaminyltransferase 6 [Oncorhynchus mykiss]	456.71	8 (2,6)	7	11	11	7		0.0176282	0.0176282
XP_021432881.1	110500063	ancGene_TGD_18284_A	ENSG00000130035	KCNA6	probable polypeptide N-acetylgalactosaminyltransferase 8 [Oncorhynchus mykiss]	125.42	6 (2,4)	3	3	3	2		0.00493421	0.00493421
XP_021429140.1	110497385	ancGene_TGD_18296_A	ENSG00000109586	GALNT7	N-acetylgalactosaminyltransferase 7 isoform X2 [Oncorhynchus mykiss]	86.59	4 (4,0)	2	2	2	2		0.00306748	0.00306748
XP_021445743.2	110509104	ancGene_TGD_18346_A	#N/A	#N/A	cystatin-like protein [Oncorhynchus mykiss]	99.86	6 (6,0)	2	3	3	2		0.0174419	0.0174419
XP_036833396.1	100136015	ancGene_TGD_18385_A	ENSG00000147852	VLDLR	very low-density lipoprotein receptor isoform X1 [Oncorhynchus mykiss]	327.5	7 (2,5)	6	7	7	5		0.00797267	0.00797267
XP_036796134.1	110485636	ancGene_TGD_18387_B	ENSG00000130164	LDLR	low-density lipoprotein receptor-like [Oncorhynchus mykiss]	450.31	2 (2,0)	9	9	9	9		0.0102623	0.0102623
XP_021469737.1	110530795	ancGene_TGD_18829_B	#N/A	#N/A	calreticulin 3b [Oncorhynchus mykiss]	135.13	1 (1,0)	3	3	3	3		0.00722892	0.00722892
XP_036806843.1	110494819	ancGene_TGD_18906_A	ENSG00000173402	DAG1	dystroglycan [Oncorhynchus mykiss]	146.09	6 (4,2)	3	4	4	3		0.00445434	0.00445434
XP_021416075.1	110488251	ancGene_TGD_19279_A	#N/A	#N/A	zona pellucida sperm-binding protein 4 [Oncorhynchus mykiss]	502.97	1 (1,0)	9	14	14	8		0.0245614	0.0245614
XP_036827709.1	110487897	ancGene_TGD_19456_A	ENSG00000170248	PDCD6IP	programmed cell death 6-interacting protein isoform X1 [Oncorhynchus mykiss]	348.75	4 (4,0)	6	7	4	6		0.00789177
XP_021428112.2	110496501	ancGene_TGD_19456_A	ENSG00000170248	PDCD6IP	programmed cell death 6-interacting protein isoform X1 [Oncorhynchus mykiss]	176.5	3 (3,0)	3	4	1	3		0.00450958	0.0124014
XP_021455596.1	110521946	ancGene_TGD_19711_A	#N/A	#N/A	vitellogenin 3, phosvitinless [Oncorhynchus mykiss]	4948.4	1 (1,0)	71	268	268	53		0.209212	0.209212
XP_036824969.1	110513710	ancGene_TGD_19715_A	#N/A	#N/A	vitellogenin isoform X1 [Oncorhynchus mykiss]	13542.3	1 (1,0)	153	5749	0	116		3.46534
XP_036824970.1	110513710	ancGene_TGD_19715_A	#N/A	#N/A	vitellogenin isoform X2 [Oncorhynchus mykiss]	13525.8	1 (1,0)	153	5748	0	116		3.46683
XP_036825001.1	110515334	ancGene_TGD_19715_A	#N/A	#N/A	vitellogenin-like isoform X2 [Oncorhynchus mykiss]	12116.8	1 (1,0)	137	4900	0	100		3.34015
XP_036825085.1	110521008	ancGene_TGD_19715_A	#N/A	#N/A	vitellogenin-like [Oncorhynchus mykiss]	11997	1 (1,0)	137	5157	303	102		3.28262
XP_036824704.1	110521861	ancGene_TGD_19715_A	#N/A	#N/A	vitellogenin isoform X2 [Oncorhynchus mykiss]	12103.4	1 (1,0)	136	4667	0	98		3.18349
XP_036825013.1	110519394	ancGene_TGD_19715_A	#N/A	#N/A	vitellogenin-like [Oncorhynchus mykiss]	12248	1 (1,0)	136	4853	69	97		3.31037
XP_036824979.1	110521009	ancGene_TGD_19715_A	#N/A	#N/A	vitellogenin-like [Oncorhynchus mykiss]	11107.6	1 (1,0)	133	4605	224	108		2.77577
XP_036825000.1	110515334	ancGene_TGD_19715_A	#N/A	#N/A	vitellogenin-like isoform X1 [Oncorhynchus mykiss]	10686.2	1 (1,0)	120	4428	0	88		3.39571
XP_036824703.1	110521861	ancGene_TGD_19715_A	#N/A	#N/A	vitellogenin isoform X1 [Oncorhynchus mykiss]	10705.8	1 (1,0)	119	4197	0	86		3.21609	29.4364
XP_021427176.1	110495951	ancGene_TGD_19939_A	ENSG00000080618	CPB2	carboxypeptidase B2 [Oncorhynchus mykiss]	190.63	1 (1,0)	5	6	6	5		0.0140515	0.0140515
XP_021474831.2	110534351	ancGene_TGD_2030_A	#N/A	#N/A	ecto-ADP-ribosyltransferase 4 isoform X1 [Oncorhynchus mykiss]	536.58	2 (2,0)	9	15	15	8		0.0545455	0.0545455
XP_021440760.2	110505694	ancGene_TGD_20653_A	ENSG00000084674	APOB	apolipoprotein B-100 [Oncorhynchus mykiss]	3997.04	1 (1,0)	74	106	106	70		0.0242618	0.0242618
XP_036840661.1	110529382	ancGene_TGD_20654_B	#N/A	#N/A	apolipoprotein B-100 [Oncorhynchus mykiss]	7593.78	1 (1,0)	114	190	95	89		0.0523272
XP_021467197.2	110529381	ancGene_TGD_20654_B	#N/A	#N/A	apolipoprotein B-100-like [Oncorhynchus mykiss]	4042.72	1 (1,0)	57	96	1	42		0.0252101	0.0775373
XP_021467202.2	110529383	ancGene_TGD_20655_A	#N/A	#N/A	apolipoprotein B-100 [Oncorhynchus mykiss]	4082.58	1 (1,0)	69	94	94	56		0.0283988	0.0283988
XP_021419099.1	110490189	ancGene_TGD_20837_A	ENSG00000111716	LDHB	L-lactate dehydrogenase B chain [Oncorhynchus mykiss]	370.07	7 (1,6)	5	8	3	5		0.0239521
XP_021433219.1	110500268	ancGene_TGD_20837_A	ENSG00000111716	LDHB	L-lactate dehydrogenase B chain [Oncorhynchus mykiss]	359.4	8 (2,6)	5	6	1	5		0.0179641	0.0419162
XP_036796560.1	110486012	ancGene_TGD_20844_A	ENSG00000014641	MDH1	malate dehydrogenase, cytoplasmic isoform X1 [Oncorhynchus mykiss]	193.29	4 (4,0)	3	3	1	2		0.00857143	0.00857143
XP_036816913.1	118936590	ancGene_TGD_20844_B	ENSG00000014641	MDH1	malate dehydrogenase, cytoplasmic-like [Oncorhynchus mykiss]	320.78	2 (2,0)	5	8	6	4		0.0239521	0.0239521
XP_036841709.1	110530240	ancGene_TGD_20945_A	#N/A	#N/A	neuropilin-1a [Oncorhynchus mykiss]	298.49	11 (1,10)	6	6	6	6		0.00619835	0.00619835
XP_036808365.1	110495961	ancGene_TGD_20946_A	#N/A	#N/A	neuropilin-2 isoform X1 [Oncorhynchus mykiss]	78.73	4 (4,0)	2	2	2	2		0.00214362	0.00214362
XP_021467480.1	110529547	ancGene_TGD_20948_A	ENSG00000184530	C6orf58	protein LEG1 homolog [Oncorhynchus mykiss]	684.14	1 (1,0)	11	19	18	10		0.0530726	0.0530726
XP_036799413.1	110489233	ancGene_TGD_21179_B	ENSG00000119326	CTNNAL1	catenin alpha-1 isoform X1 [Oncorhynchus mykiss]	204.48	9 (6,3)	4	5	5	4		0.00545256	0.00545256
XP_036812223.1	110499465	ancGene_TGD_21185_A	ENSG00000035403	VCL	vinculin isoform X1 [Oncorhynchus mykiss]	220.44	2 (2,0)	4	5	1	4		0.00468604
XP_036816403.1	110503119	ancGene_TGD_21185_A	ENSG00000035403	VCL	vinculin isoform X1 [Oncorhynchus mykiss]	224.32	2 (2,0)	4	5	1	4		0.00468165	0.00936768
XP_021424713.1	110494203	ancGene_TGD_21375_A	ENSG00000243910	TUBA4B	tubulin alpha chain [Oncorhynchus mykiss]	375.43	28 (2,26)	7	9	1	7		0.0199557	0.0199557
XP_036821424.1	110507666	ancGene_TGD_2143_A	ENSG00000244731	C4A	LOW QUALITY PROTEIN: complement C4-B [Oncorhynchus mykiss]	2702.81	1 (1,0)	36	55	33	33		0.0320326
XP_036817201.1	110503832	ancGene_TGD_2143_A	ENSG00000244731	C4A	complement C4 [Oncorhynchus mykiss]	1848.86	1 (1,0)	26	42	20	24		0.0244328	0.0564654
XP_036819023.1	100136078	ancGene_TGD_2144_A	#N/A	#N/A	complement C4-B isoform X1 [Oncorhynchus mykiss]	4444.37	3 (2,1)	67	142	13	55		0.0823666
XP_036793142.1	110506677	ancGene_TGD_2144_A	#N/A	#N/A	complement C4-like [Oncorhynchus mykiss]	4064.13	2 (2,0)	60	130	1	50		0.075406	0.157773
XP_036805105.1	110494906	ancGene_TGD_2145_A	ENSG00000125730	C3	venom factor isoform X1 [Oncorhynchus mykiss]	4750.58	3 (2,1)	73	154	3	53		0.0872027
XP_036798205.1	110514149	ancGene_TGD_2145_A	ENSG00000125730	C3	venom factor isoform X1 [Oncorhynchus mykiss]	4695.84	2 (1,1)	71	153	2	52		0.0866365
XP_021469459.2	110530587	ancGene_TGD_2145_A	ENSG00000125730	C3	complement C3-like [Oncorhynchus mykiss]	1916	1 (1,0)	29	40	40	26		0.0243605	0.1982
XP_021417252.2	110489027	ancGene_TGD_2146_B	ENSG00000125730	C3	complement C3-like [Oncorhynchus mykiss]	7740.42	2 (1,1)	96	642	301	72		0.385586
XP_021451128.2	110517348	ancGene_TGD_2146_B	ENSG00000125730	C3	complement C3-like [Oncorhynchus mykiss]	3919.57	2 (1,1)	61	217	44	52		0.130409
XP_021413019.2	100135918	ancGene_TGD_2146_B	ENSG00000125730	C3	complement C3-like isoform X1 [Oncorhynchus mykiss]	3097.34	4 (1,3)	55	78	66	42		0.0472155
XP_021423876.2	100136952	ancGene_TGD_2146_B	ENSG00000125730	C3	complement C3-like [Oncorhynchus mykiss]	3079.47	1 (1,0)	47	85	76	43		0.0514217
XP_021417220.2	110489008	ancGene_TGD_2146_B	ENSG00000125730	C3	complement C3-like [Oncorhynchus mykiss]	3399.96	2 (1,1)	44	278	9	36		0.181107
XP_036803596.1	118939581	ancGene_TGD_2146_B	ENSG00000125730	C3	complement C3-like [Oncorhynchus mykiss]	2279.69	1 (1,0)	33	108	3	29		0.0705421
XP_036789756.1	110489018	ancGene_TGD_2146_B	ENSG00000125730	C3	complement C3-like [Oncorhynchus mykiss]	1344.74	1 (1,0)	21	69	0	19		0.0660287	0.93231
XP_036797733.1	110487064	ancGene_TGD_215_B	ENSG00000108679	LGALS3BP	galectin-3-binding protein A [Oncorhynchus mykiss]	934.52	2 (1,1)	15	24	24	15		0.040201	0.040201
XP_021423766.2	110493684	ancGene_TGD_21515_B	ENSG00000161031	PGLYRP2	N-acetylmuramoyl-L-alanine amidase [Oncorhynchus mykiss]	261.56	1 (1,0)	6	8	8	6		0.0165975	0.0165975
NP_001117781.1	100135969	ancGene_TGD_21517_A	ENSG00000145826	LECT2	LECT2 neutrophil chemotactic factor precursor [Oncorhynchus mykiss]	261.04	3 (2,1)	4	4	4	4		0.025641	0.025641
XP_021419817.2	110490676	ancGene_TGD_21549_A	#N/A	#N/A	fish-egg lectin [Oncorhynchus mykiss]	580.71	5 (2,3)	9	15	15	8		0.0588235	0.0588235
XP_021480949.1	110538444	ancGene_TGD_22132_A	#N/A	#N/A	hemoglobin subunit beta [Oncorhynchus mykiss]	523.36	5 (2,3)	8	20	4	7		0.135135	0.135135
XP_021413549.1	100136207	ancGene_TGD_22133_A	#N/A	#N/A	hemoglobin subunit beta-1-like [Oncorhynchus mykiss]	438.86	2 (1,1)	7	11	4	6		0.0748299
XP_021478099.2	118936252	ancGene_TGD_22133_A	#N/A	#N/A	hemoglobin subunit beta-1 isoform X3 [Oncorhynchus mykiss]	472.63	2 (1,1)	7	16	0	6		0.108844
XP_021480953.1	110538446	ancGene_TGD_22133_A	#N/A	#N/A	hemoglobin subunit beta-1-like [Oncorhynchus mykiss]	361.81	1 (1,0)	5	12	0	4		0.0816327	0.265306
XP_021413552.1	110486354	ancGene_TGD_22139_A	#N/A	#N/A	hemoglobin subunit alpha [Oncorhynchus mykiss]	162.72	4 (1,3)	3	4	3	3		0.027972
XP_021480957.2	110538450	ancGene_TGD_22139_A	#N/A	#N/A	hemoglobin subunit alpha-4-like [Oncorhynchus mykiss]	156.09	6 (1,5)	3	4	2	3		0.027972	0.0559441
XP_021412577.2	110485746	ancGene_TGD_22230_B	#N/A	#N/A	zona pellucida sperm-binding protein 3 [Oncorhynchus mykiss]	122.3	3 (2,1)	3	3	3	3		0.00675676	0.00675676
XP_021424358.1	110494019	ancGene_TGD_22412_B	ENSG00000068001	HYAL2	hyaluronidase-2 [Oncorhynchus mykiss]	379.29	10 (2,8)	5	5	5	5		0.0104603	0.0104603
XP_021439569.1	110504978	ancGene_TGD_22609_B	ENSG00000172638	EFEMP2	EGF-containing fibulin-like extracellular matrix protein 2 [Oncorhynchus mykiss]	340.55	2 (1,1)	7	8	8	7		0.0182648	0.0182648
XP_021413104.1	110486086	ancGene_TGD_22610_A	ENSG00000115380	EFEMP1	EGF-containing fibulin-like extracellular matrix protein 1 [Oncorhynchus mykiss]	350.12	2 (2,0)	5	10	6	3		0.0268097
XP_021423967.2	110493800	ancGene_TGD_22610_A	ENSG00000115380	EFEMP1	EGF-containing fibulin-like extracellular matrix protein 2 isoform X2 [Oncorhynchus mykiss]	224.99	2 (2,0)	3	5	1	2		0.0134048	0.0402145
XP_036824806.1	110521391	ancGene_TGD_22612_A	ENSG00000077942	FBLN1	fibulin-1 isoform X1 [Oncorhynchus mykiss]	1272.18	1 (1,0)	19	28	1	16		0.0406977
XP_036824807.1	110521391	ancGene_TGD_22612_A	ENSG00000077942	FBLN1	fibulin-1 isoform X2 [Oncorhynchus mykiss]	1141.41	1 (1,0)	17	24	1	15		0.0355556
XP_036808485.1	110493405	ancGene_TGD_22612_A	ENSG00000077942	FBLN1	fibulin-1 isoform X1 [Oncorhynchus mykiss]	1163.44	4 (3,1)	16	24	11	14		0.0338983	0.110152
XP_021455894.1	110522099	ancGene_TGD_2277_B	ENSG00000135318	NT5E	5'-nucleotidase [Oncorhynchus mykiss]	408.4	1 (1,0)	6	8	8	5		0.0130933	0.0130933
XP_021443502.1	110507682	ancGene_TGD_22817_B	ENSG00000109072	VTN	vitronectin [Oncorhynchus mykiss]	321.54	1 (1,0)	7	9	9	6		0.0137825	0.0137825
XP_021455128.2	100135939	ancGene_TGD_22818_A	ENSG00000116690	PRG4	proteoglycan 4 isoform X2 [Oncorhynchus mykiss]	716.26	6 (2,4)	14	21	21	10		0.0282258	0.0282258
XP_036807076.1	110512403	ancGene_TGD_22844_A	ENSG00000184500	PROS1	growth arrest-specific protein 6 isoform X1 [Oncorhynchus mykiss]	96.32	8 (8,0)	2	3	3	2		0.0046225	0.0046225
XP_036828264.1	110495335	ancGene_TGD_22845_A	#N/A	#N/A	vitamin K-dependent protein S [Oncorhynchus mykiss]	87.98	1 (1,0)	2	2	2	2		0.00297177	0.00297177
XP_036803906.1	110485474	ancGene_TGD_22929_B	ENSG00000095713	CRTAC1	cartilage acidic protein 1 isoform X1 [Oncorhynchus mykiss]	972.12	6 (3,3)	14	21	21	13		0.0323575	0.0323575
XP_036799352.1	110489202	ancGene_TGD_23020_A	ENSG00000211445	GPX3	glutathione peroxidase 3-like [Oncorhynchus mykiss]	114.73	1 (1,0)	3	3	3	2		0.0131004	0.0131004
XP_021441232.1	110506115	ancGene_TGD_23025_A	ENSG00000167468	GPX4	glutathione peroxidase 4a isoform X1 [Oncorhynchus mykiss]	311.87	2 (2,0)	5	11	11	3		0.055	0.055
XP_021417729.2	110489325	ancGene_TGD_2311_A	ENSG00000111669	TPI1	triosephosphate isomerase B [Oncorhynchus mykiss]	452.19	2 (1,1)	8	13	11	8		0.0526316
XP_021416281.1	110488374	ancGene_TGD_2311_A	ENSG00000111669	TPI1	triosephosphate isomerase A [Oncorhynchus mykiss]	164.15	2 (2,0)	3	5	3	3		0.0201613	0.0727929
XP_021431955.1	110499257	ancGene_TGD_23165_A	ENSG00000266953	NA	glucose-6-phosphate isomerase a [Oncorhynchus mykiss]	560.41	3 (1,2)	9	10	10	8		0.0180832	0.0180832
XP_036817071.1	110503190	ancGene_TGD_23339_A	ENSG00000110195	FOLR1	folate receptor [Oncorhynchus mykiss]	145.96	2 (2,0)	3	3	3	3		0.0124481	0.0124481
NP_001117746.1	100135907	ancGene_TGD_24068_B	ENSG00000188372	ZP3	vitelline envelope protein gamma precursor [Oncorhynchus mykiss]	1871.58	2 (2,0)	22	111	111	16		0.251701
XP_021469956.2	110531000	ancGene_TGD_24068_B	ENSG00000188372	ZP3	protein piccolo-like [Oncorhynchus mykiss]	123.28	4 (1,3)	2	2	2	2		0.000913242	0.252614
XP_036819321.1	110526733	ancGene_TGD_24165_A	ENSG00000177156	TALDO1	transaldolase [Oncorhynchus mykiss]	277.85	2 (2,0)	6	8	8	6		0.0236686	0.0236686
XP_021437654.2	110503575	ancGene_TGD_24259_A	ENSG00000182326	C1S	complement C1s subcomponent [Oncorhynchus mykiss]	435.07	1 (1,0)	9	13	13	9		0.0188679	0.0188679
XP_036797181.1	110503568	ancGene_TGD_24260_A	ENSG00000139178	C1RL	complement C1r subcomponent [Oncorhynchus mykiss]	727.2	1 (1,0)	12	20	20	10		0.0282885	0.0282885
XP_021469499.1	110530609	ancGene_TGD_24420_A	ENSG00000165644	COMTD1	catechol O-methyltransferase domain-containing protein 1 [Oncorhynchus mykiss]	700.13	1 (1,0)	9	20	20	8		0.0809717	0.0809717
XP_021425750.1	110494745	ancGene_TGD_24427_A	ENSG00000087237	CETP	cholesteryl ester transfer protein [Oncorhynchus mykiss]	195.44	1 (1,0)	3	5	5	3		0.0100402	0.0100402
XP_021420857.2	110491612	ancGene_TGD_2457_B	#N/A	#N/A	uncharacterized protein si:ch211-183d21.1 [Oncorhynchus mykiss]	376.87	2 (2,0)	7	11	10	7		0.0118534
XP_021431690.2	110499107	ancGene_TGD_2457_B	#N/A	#N/A	uncharacterized protein LOC110499107 isoform X1 [Oncorhynchus mykiss]	156.15	2 (2,0)	3	5	4	3		0.00538793	0.0172414
XP_021416458.1	110488547	ancGene_TGD_24601_A	#N/A	#N/A	lysozyme g isoform X1 [Oncorhynchus mykiss]	421.09	3 (3,0)	6	10	10	5		0.049505	0.049505
XP_036816797.1	110531464	ancGene_TGD_25183_A	ENSG00000079557	AFM	albumin 1 [Oncorhynchus mykiss]	5746.6	2 (2,0)	65	867	714	42		1.42599
XP_036792380.1	110536208	ancGene_TGD_25183_A	ENSG00000079557	AFM	albumin 2 isoform X1 [Oncorhynchus mykiss]	367.62	2 (2,0)	5	158	5	5		0.259868	1.68586
XP_021456332.2	110522333	ancGene_TGD_25197_B	#N/A	#N/A	CD44 antigen [Oncorhynchus mykiss]	93.04	1 (1,0)	2	4	4	2		0.00928074	0.00928074
XP_021480411.2	110538128	ancGene_TGD_25425_A	#N/A	#N/A	mucin-5AC isoform X1 [Oncorhynchus mykiss]	145.86	38 (3,35)	2	2	2	2		0.00235849	0.00235849
XP_021447822.1	110511074	ancGene_TGD_25445_A	ENSG00000158764	ITLN2	intelectin-like [Oncorhynchus mykiss]	379.57	3 (2,1)	6	13	1	6		0.0395137
XP_036802662.1	118939526	ancGene_TGD_25445_A	ENSG00000158764	ITLN2	intelectin-like [Oncorhynchus mykiss]	392.5	3 (2,1)	6	13	1	6		0.0393939	0.0789076
XP_036802882.1	110491067	ancGene_TGD_25587_A	ENSG00000142798	HSPG2	basement membrane-specific heparan sulfate proteoglycan core protein isoform X1 [Oncorhynchus mykiss]	153.81	17 (17,0)	3	3	2	3		0.000803643
XP_036844476.1	110532581	ancGene_TGD_25587_A	ENSG00000142798	HSPG2	basement membrane-specific heparan sulfate proteoglycan core protein isoform X1 [Oncorhynchus mykiss]	105.31	17 (17,0)	2	2	1	2		0.000535189	0.00133883
XP_036795884.1	110512959	ancGene_TGD_25587_B	ENSG00000142798	HSPG2	basement membrane-specific heparan sulfate proteoglycan core protein [Oncorhynchus mykiss]	175.54	1 (1,0)	4	4	2	4		0.0104987
XP_036804813.1	110513592	ancGene_TGD_25587_B	ENSG00000142798	HSPG2	basement membrane-specific heparan sulfate proteoglycan core protein-like [Oncorhynchus mykiss]	137.71	1 (1,0)	3	3	1	3		0.00787402	0.0183727
XP_021474236.1	110533964	ancGene_TGD_25988_A	ENSG00000172757	CFL1	cofilin-2 [Oncorhynchus mykiss]	310.53	4 (1,3)	6	10	10	6		0.0598802	0.0598802
XP_021446983.1	110510032	ancGene_TGD_26052_A	#N/A	#N/A	chordin-like protein 2 isoform X1 [Oncorhynchus mykiss]	266.98	5 (1,4)	5	5	5	5		0.0111111	0.0111111
XP_021462197.1	110525974	ancGene_TGD_26116_A	ENSG00000250722	SELENOP	selenoprotein Pa isoform X1 [Oncorhynchus mykiss]	161.88	2 (2,0)	3	3	3	3		0.00740741	0.00740741
XP_021468960.1	110530329	ancGene_TGD_26117_A	#N/A	#N/A	selenoprotein Pb [Oncorhynchus mykiss]	82.23	2 (2,0)	2	3	3	2		0.0107527	0.0107527
NP_001117720.1	100135865	ancGene_TGD_26148_B	ENSG00000118137	APOA1	apolipoprotein A-I-2 precursor [Oncorhynchus mykiss]	2546.31	2 (2,0)	35	178	117	19		0.679389	0.679389
XP_036792900.1	110537036	ancGene_TGD_26151_A	ENSG00000113296	THBS4	thrombospondin-4-B [Oncorhynchus mykiss]	225.94	2 (2,0)	4	6	3	4		0.00638978	0.00638978
XP_021461878.2	110525779	ancGene_TGD_26151_B	ENSG00000113296	THBS4	thrombospondin-4-B [Oncorhynchus mykiss]	825.88	1 (1,0)	13	15	12	13		0.0158395	0.0158395
XP_021430111.2	110497949	ancGene_TGD_26154_A	ENSG00000137801	THBS1	thrombospondin-1 [Oncorhynchus mykiss]	293.77	3 (2,1)	4	9	9	4		0.00767918	0.00767918
XP_021476796.2	110535815	ancGene_TGD_26187_A	#N/A	#N/A	low-density lipoprotein receptor-related protein 1B isoform X1 [Oncorhynchus mykiss]	4484.51	2 (1,1)	53	162	143	46		0.107856
XP_021461177.2	110525421	ancGene_TGD_26187_A	#N/A	#N/A	very low-density lipoprotein receptor isoform X1 [Oncorhynchus mykiss]	1959.32	6 (4,2)	30	66	47	27		0.0489614	0.156818
XP_036822635.1	110508272	ancGene_TGD_26191_A	#N/A	#N/A	low-density lipoprotein receptor-related protein 1B isoform X1 [Oncorhynchus mykiss]	339.56	19 (19,0)	6	6	6	6		0.00164204	0.00164204
XP_021430899.2	110498563	ancGene_TGD_26208_A	ENSG00000163586	FABP1	fatty acid binding protein 1-B.1-like [Oncorhynchus mykiss]	102.18	12 (12,0)	2	4	4	2		0.0314961	0.0314961
XP_036823687.1	110517634	ancGene_TGD_26235_B	ENSG00000089472	HEPH	ferroxidase HEPHL1 [Oncorhynchus mykiss]	460.28	1 (1,0)	7	10	10	7		0.0091659	0.0091659
XP_036834690.1	110524827	ancGene_TGD_26236_A	ENSG00000047457	CP	ceruloplasmin [Oncorhynchus mykiss]	2973.31	1 (1,0)	39	112	112	34		0.0998217	0.0998217
XP_036814596.1	110501366	ancGene_TGD_26237_A	ENSG00000198734	F5	coagulation factor V [Oncorhynchus mykiss]	766.56	1 (1,0)	11	17	17	11		0.0084493	0.0084493
XP_036791685.1	110535958	ancGene_TGD_26307_B	ENSG00000160323	ADAMTS13	A disintegrin and metalloproteinase with thrombospondin motifs 13 isoform X1 [Oncorhynchus mykiss]	307.15	2 (2,0)	6	6	6	6		0.00385852	0.00385852
XP_021432645.1	110499906	ancGene_TGD_2645_A	#N/A	#N/A	actin, alpha cardiac muscle 1 [Oncorhynchus mykiss]	465.74	16 (2,14)	7	28	7	6		0.0742706	0.0742706
XP_021432464.1	110499698	ancGene_TGD_26538_A	ENSG00000074842	MYDGF	myeloid-derived growth factor isoform X1 [Oncorhynchus mykiss]	137.27	3 (3,0)	2	2	2	2		0.0123457	0.0123457
XP_021433884.1	110500702	ancGene_TGD_26605_B	#N/A	#N/A	ependymin [Oncorhynchus mykiss]	221.91	2 (1,1)	3	5	5	3		0.0230415	0.0230415
XP_036832610.1	118964557	ancGene_TGD_26689_B	ENSG00000157093	LYZL4	lysozyme C II-like [Oncorhynchus mykiss]	655.36	1 (1,0)	8	15	2	7		0.104167	0.104167
XP_021414417.2	110486889	ancGene_TGD_27040_A	#N/A	#N/A	uncharacterized protein LOC110486889 isoform X1 [Oncorhynchus mykiss]	185.68	2 (1,1)	3	4	4	3		0.0075188	0.0075188
XP_036808559.1	110496141	ancGene_TGD_27178_A	ENSG00000131238	PPT1	palmitoyl-protein thioesterase 1 isoform X1 [Oncorhynchus mykiss]	264.41	4 (3,1)	5	5	5	5		0.015625	0.015625
XP_036842666.1	110517228	ancGene_TGD_27204_B	ENSG00000142156	COL6A1	collagen alpha-1(VI) chain [Oncorhynchus mykiss]	696.58	4 (1,3)	10	15	15	10		0.0148368	0.0148368
XP_021448430.2	110512266	ancGene_TGD_27421_A	#N/A	#N/A	endonuclease domain-containing 1 protein [Oncorhynchus mykiss]	268.38	1 (1,0)	5	6	6	5		0.018018	0.018018
XP_021434373.2	110501275	ancGene_TGD_28060_B	ENSG00000163359	COL6A3	collagen alpha-3(VI) chain isoform X1 [Oncorhynchus mykiss]	820.35	8 (7,1)	17	26	24	17		0.00808206
XP_036830001.1	110519979	ancGene_TGD_28060_B	ENSG00000163359	COL6A3	collagen alpha-3(VI) chain isoform X1 [Oncorhynchus mykiss]	133.15	8 (5,3)	3	4	2	3		0.000788333	0.0088704
XP_036817946.1	110503552	ancGene_TGD_28168_B	ENSG00000079257	LXN	latexin isoform X1 [Oncorhynchus mykiss]	548.48	2 (1,1)	8	18	11	5		0.062069
XP_036820769.1	110507055	ancGene_TGD_28168_B	ENSG00000079257	LXN	latexin isoform X1 [Oncorhynchus mykiss]	246.85	3 (3,0)	3	8	1	3		0.025	0.087069
XP_036817168.1	110501501	ancGene_TGD_28304_B	ENSG00000213614	HEXA	beta-hexosaminidase subunit alpha isoform X1 [Oncorhynchus mykiss]	411.02	2 (2,0)	7	10	10	7		0.0185529	0.0185529
XP_021433263.1	100135927	ancGene_TGD_28455_B	ENSG00000184164	CRELD2	cysteine-rich with EGF-like domain protein 2 isoform X1 [Oncorhynchus mykiss]	107.93	3 (1,2)	2	3	3	2		0.0084507	0.0084507
XP_036809307.1	110496633	ancGene_TGD_28635_A	ENSG00000164692	COL1A2	collagen alpha-2(I) chain [Oncorhynchus mykiss]	194.05	1 (1,0)	4	4	1	4		0.00295858	0.00295858
NP_001117678.1	100135810	ancGene_TGD_28636_A	ENSG00000168542	COL3A1	collagen, type I, alpha 1b precursor [Oncorhynchus mykiss]	323.8	2 (2,0)	5	7	5	4		0.0048011
XP_036816680.1	110503033	ancGene_TGD_28636_A	ENSG00000168542	COL3A1	collagen alpha-1(I) chain [Oncorhynchus mykiss]	245.35	2 (1,1)	4	5	3	3		0.00342466	0.00822575
XP_036796700.1	110486153	ancGene_TGD_28636_B	ENSG00000168542	COL3A1	collagen, type I, alpha 1a [Oncorhynchus mykiss]	617.29	1 (1,0)	9	14	1	7		0.00966184	0.00966184
XP_021468321.1	110529958	ancGene_TGD_28652_A	ENSG00000115718	PROC	vitamin K-dependent protein C [Oncorhynchus mykiss]	1208.86	1 (1,0)	16	38	38	14		0.0885781	0.0885781
XP_021442906.1	110507316	ancGene_TGD_28653_A	#N/A	#N/A	coagulation factor IX isoform X1 [Oncorhynchus mykiss]	368.68	3 (2,1)	6	6	6	6		0.0123711	0.0123711
XP_036807237.1	118936561	ancGene_TGD_28654_A	ENSG00000057593	F7	coagulation factor VII-like [Oncorhynchus mykiss]	1587.67	4 (1,3)	21	57	4	18		0.119247
XP_036838078.1	118965220	ancGene_TGD_28654_A	ENSG00000057593	F7	coagulation factor VII-like [Oncorhynchus mykiss]	1622.94	3 (1,2)	21	55	2	18		0.115063	0.23431
XP_021439534.2	110504952	ancGene_TGD_28657_A	ENSG00000101981	F9	coagulation factor IXa isoform X1 [Oncorhynchus mykiss]	101.22	2 (1,1)	2	2	2	2		0.00403226	0.00403226
XP_036789143.1	110534144	ancGene_TGD_28657_B	ENSG00000101981	F9	coagulation factor IXb [Oncorhynchus mykiss]	227.17	1 (1,0)	4	6	6	4		0.0114943	0.0114943
XP_036807235.1	110495527	ancGene_TGD_28658_A	ENSG00000126218	F10	coagulation factor X [Oncorhynchus mykiss]	79.58	3 (3,0)	2	2	2	2		0.00400802	0.00400802
XP_021477306.1	101268953	ancGene_TGD_287_A	ENSG00000185339	TCN2	transcobalamin-2 [Oncorhynchus mykiss]	841.99	2 (1,1)	12	21	21	12		0.0492958	0.0492958
XP_036794933.1	110511683	ancGene_TGD_28852_A	ENSG00000126231	PROZ	coagulation factor X [Oncorhynchus mykiss]	459.7	2 (2,0)	7	12	12	7		0.0276498	0.0276498
XP_021464034.2	110527204	ancGene_TGD_28853_A	#N/A	#N/A	vitamin K-dependent protein Z [Oncorhynchus mykiss]	235.42	2 (2,0)	3	3	3	3		0.00663717	0.00663717
XP_036823095.1	110509633	ancGene_TGD_28888_A	ENSG00000038427	VCAN	versican b isoform X1 [Oncorhynchus mykiss]	1184.53	3 (2,1)	15	40	40	15		0.0255918	0.0255918
XP_021461640.1	110525645	ancGene_TGD_29019_A	ENSG00000148702	HABP2	hyaluronan-binding protein 2 [Oncorhynchus mykiss]	1126.89	1 (1,0)	14	37	37	12		0.05939	0.05939
XP_036829524.1	110502677	ancGene_TGD_29050_A	ENSG00000110799	VWF	von Willebrand factor isoform X1 [Oncorhynchus mykiss]	390.77	2 (2,0)	6	9	9	6		0.00311634	0.00311634
XP_021472305.1	110532595	ancGene_TGD_29391_B	ENSG00000078808	SDF4	45 kDa calcium-binding protein [Oncorhynchus mykiss]	758.13	4 (1,3)	11	23	23	8		0.0638889	0.0638889
NP_001118073.1	100136615	ancGene_TGD_29415_A	#N/A	#N/A	differentially regulated trout protein 1 precursor [Oncorhynchus mykiss]	147.87	2 (2,0)	3	4	4	2		0.0454545	0.0454545
XP_021462792.2	110526291	ancGene_TGD_29801_B	ENSG00000062038	CDH3	B-cadherin [Oncorhynchus mykiss]	1840.4	1 (1,0)	23	81	67	19		0.091941
XP_021441668.2	110506405	ancGene_TGD_29801_B	ENSG00000062038	CDH3	B-cadherin [Oncorhynchus mykiss]	492.53	1 (1,0)	8	18	2	8		0.0204313
XP_021418079.2	110489630	ancGene_TGD_29801_B	ENSG00000062038	CDH3	B-cadherin isoform X2 [Oncorhynchus mykiss]	291.98	2 (2,0)	4	13	6	3		0.0215589	0.133931
XP_021454929.2	110521592	ancGene_TGD_29860_A	ENSG00000113889	KNG1	kininogen-1 [Oncorhynchus mykiss]	920.52	1 (1,0)	11	45	39	11		0.121294
XP_021459817.2	110524468	ancGene_TGD_29860_A	ENSG00000113889	KNG1	kininogen-1 [Oncorhynchus mykiss]	573.82	6 (6,0)	9	15	9	9		0.0402145	0.161508
XP_021421963.1	110492196	ancGene_TGD_30311_A	#N/A	#N/A	sushi, von Willebrand factor type A, EGF and pentraxin domain-containing protein 1 [Oncorhynchus mykiss]	1294.2	1 (1,0)	21	32	32	21		0.0487805
XP_021471979.2	110532415	ancGene_TGD_30311_A	#N/A	#N/A	complement receptor type 2 [Oncorhynchus mykiss]	378.68	1 (1,0)	8	14	14	8		0.0344828	0.0832632
XP_021439053.2	110504618	ancGene_TGD_30315_B	#N/A	#N/A	C4b-binding protein alpha chain isoform X1 [Oncorhynchus mykiss]	267.51	3 (3,0)	5	8	8	5		0.0314961
NP_001158537.1	100305161	ancGene_TGD_30315_B	#N/A	#N/A	C4b-binding protein alpha chain precursor [Oncorhynchus mykiss]	194.07	3 (1,2)	4	4	2	4		0.0114613
XP_036844467.1	110532575	ancGene_TGD_30315_B	#N/A	#N/A	sushi, von Willebrand factor type A, EGF and pentraxin domain-containing protein 1 isoform X1 [Oncorhynchus mykiss]	143.88	16 (2,14)	2	4	4	2		0.00746269	0.0504201
XP_036819062.1	110526683	ancGene_TGD_30385_A	#N/A	#N/A	uncharacterized protein si:cabz01068815.1 isoform X1 [Oncorhynchus mykiss]	101.29	8 (8,0)	2	2	2	2		0.00564972	0.00564972
XP_036834650.1	110524789	ancGene_TGD_30396_A	#N/A	#N/A	complement factor H-like isoform X1 [Oncorhynchus mykiss]	719.05	2 (1,1)	10	30	1	9		0.0660793	0.0660793
XP_036822123.1	110509016	ancGene_TGD_30405_A	#N/A	#N/A	coagulation factor XIII B chain [Oncorhynchus mykiss]	848.15	2 (1,1)	13	26	2	7		0.0764706	0.0764706
XP_036822125.1	110509015	ancGene_TGD_30406_B	#N/A	#N/A	complement factor H isoform X1 [Oncorhynchus mykiss]	1300.96	3 (3,0)	19	41	17	13		0.087234	0.087234
XP_036834975.1	110524786	ancGene_TGD_30411_A	#N/A	#N/A	complement factor H [Oncorhynchus mykiss]	1861.79	1 (1,0)	22	73	20	19		0.103546
XP_036834653.1	110524788	ancGene_TGD_30411_A	#N/A	#N/A	complement factor H [Oncorhynchus mykiss]	1487.57	1 (1,0)	17	59	15	14		0.142512	0.246058
XP_036834644.1	110524787	ancGene_TGD_30412_A	#N/A	#N/A	complement factor H isoform X1 [Oncorhynchus mykiss]	1073.48	4 (4,0)	18	50	0	18		0.0328084
XP_036834648.1	110524787	ancGene_TGD_30412_A	#N/A	#N/A	complement factor H isoform X5 [Oncorhynchus mykiss]	1119.05	1 (1,0)	18	56	0	18		0.0462046
XP_036834649.1	110524787	ancGene_TGD_30412_A	#N/A	#N/A	complement factor H isoform X6 [Oncorhynchus mykiss]	1122.88	1 (1,0)	18	49	2	17		0.0424978	0.121511
XP_021423791.1	110493702	ancGene_TGD_30417_A	ENSG00000091583	APOH	beta-2-glycoprotein 1 [Oncorhynchus mykiss]	1251.39	1 (1,0)	19	55	22	16		0.154494
XP_036796537.1	110485976	ancGene_TGD_30417_A	ENSG00000091583	APOH	beta-2-glycoprotein 1 [Oncorhynchus mykiss]	1169.02	1 (1,0)	18	58	25	16		0.162921
XP_021412922.2	110485975	ancGene_TGD_30417_A	ENSG00000091583	APOH	beta-2-glycoprotein 1 [Oncorhynchus mykiss]	735.39	1 (1,0)	12	20	20	10		0.0470588
XP_021423792.2	110493703	ancGene_TGD_30417_A	ENSG00000091583	APOH	beta-2-glycoprotein 1 isoform X1 [Oncorhynchus mykiss]	311.26	2 (1,1)	6	7	7	6		0.0201729	0.384647
XP_036789127.1	110534129	ancGene_TGD_30444_A	#N/A	#N/A	complement factor B [Oncorhynchus mykiss]	3123.48	1 (1,0)	46	112	107	43		0.145078
XP_021445884.2	100136605	ancGene_TGD_30444_A	#N/A	#N/A	complement factor b, like isoform X2 [Oncorhynchus mykiss]	1759.92	4 (3,1)	30	49	44	25		0.0609453
NP_001233271.1	100653464	ancGene_TGD_30444_A	#N/A	#N/A	complement factor B/C2 precursor [Oncorhynchus mykiss]	824.23	5 (2,3)	15	19	19	13		0.0253672	0.23139
XP_036797473.1	110538766	ancGene_TGD_30589_A	#N/A	#N/A	extracellular serine/threonine protein kinase FAM20C [Oncorhynchus mykiss]	226.19	2 (2,0)	3	4	4	3		0.00687285	0.00687285
XP_021446306.1	110509631	ancGene_TGD_31092_A	ENSG00000145681	HAPLN1	hyaluronan and proteoglycan link protein 1 [Oncorhynchus mykiss]	246.17	3 (3,0)	4	5	5	4		0.0142045	0.0142045
XP_021448846.2	110513992	ancGene_TGD_31120_A	#N/A	#N/A	lithostathine-1-like isoform X1 [Oncorhynchus mykiss]	330.26	5 (2,3)	5	11	11	5		0.0428016	0.0428016
XP_036808654.1	110496207	ancGene_TGD_31121_A	#N/A	#N/A	ladderlectin-like isoform X1 [Oncorhynchus mykiss]	172.99	4 (4,0)	3	3	1	3		0.0160428
XP_036808658.1	118941156	ancGene_TGD_31121_A	#N/A	#N/A	ladderlectin-like [Oncorhynchus mykiss]	167.62	2 (2,0)	3	5	3	3		0.0289017	0.0449445
XP_036795071.1	118937778	ancGene_TGD_31203_A	ENSG00000035862	TIMP2	metalloproteinase inhibitor 2-like [Oncorhynchus mykiss]	123.89	4 (4,0)	3	3	3	3		0.0157068	0.0157068
XP_021424881.2	110494266	ancGene_TGD_31210_A	#N/A	#N/A	uncharacterized protein LOC110494266 [Oncorhynchus mykiss]	95.39	1 (1,0)	2	3	3	2		0.0172414	0.0172414
XP_021449847.2	110515164	ancGene_TGD_31336_A	#N/A	#N/A	type-4 ice-structuring protein LS-12 [Oncorhynchus mykiss]	565.16	1 (1,0)	9	16	14	6		0.110345
XP_021415282.2	110487688	ancGene_TGD_31336_A	#N/A	#N/A	type-4 ice-structuring protein LS-12 [Oncorhynchus mykiss]	188.74	1 (1,0)	3	3	1	3		0.0206897
XP_021427891.2	100499581	ancGene_TGD_31336_A	#N/A	#N/A	type-4 ice-structuring protein [Oncorhynchus mykiss]	80.93	1 (1,0)	2	3	3	2		0.025	0.156034
XP_021447265.1	110510206	ancGene_TGD_31344_A	#N/A	#N/A	apolipoprotein C-I [Oncorhynchus mykiss]	200.54	1 (1,0)	3	7	6	2		0.0804598
XP_021480094.1	110537939	ancGene_TGD_31344_A	#N/A	#N/A	apolipoprotein C-I [Oncorhynchus mykiss]	105.56	1 (1,0)	2	2	1	2		0.0229885	0.103448
XP_021480106.2	110537948	ancGene_TGD_31346_A	#N/A	#N/A	uncharacterized protein LOC110537948 [Oncorhynchus mykiss]	525.5	1 (1,0)	5	53	38	4		0.370629	0.370629
XP_036806809.1	110494786	ancGene_TGD_314_B	ENSG00000139610	CELA1	elastase-1 [Oncorhynchus mykiss]	190.46	2 (1,1)	3	4	4	3		0.0148148	0.0148148
XP_021440288.1	110505411	ancGene_TGD_31583_A	ENSG00000115828	QPCT	glutaminyl-peptide cyclotransferase [Oncorhynchus mykiss]	135.4	1 (1,0)	2	6	6	2		0.0162602	0.0162602
XP_036798723.1	110538364	ancGene_TGD_317_A	ENSG00000141086	CTRL	chymotrypsin-like protease CTRL-1 [Oncorhynchus mykiss]	119.45	1 (1,0)	2	2	2	2		0.00706714	0.00706714
XP_036820182.1	110510477	ancGene_TGD_318_A	#N/A	#N/A	chymotrypsin A [Oncorhynchus mykiss]	102.39	2 (2,0)	2	2	2	2		0.00760456	0.00760456
XP_021449350.1	110514148	ancGene_TGD_322_B	ENSG00000197766	CFD	complement factor D [Oncorhynchus mykiss]	1167.13	1 (1,0)	11	42	42	9		0.164706	0.164706
XP_021417707.2	110489313	ancGene_TGD_32210_A	ENSG00000137364	TPMT	probable thiopurine S-methyltransferase isoform X1 [Oncorhynchus mykiss]	188.98	3 (3,0)	3	5	5	3		0.0191571	0.0191571
XP_021456136.2	100136125	ancGene_TGD_32270_A	ENSG00000120885	CLU	clusterin [Oncorhynchus mykiss]	506.4	1 (1,0)	7	10	8	6		0.0214133	0.0214133
XP_021448172.1	110511684	ancGene_TGD_3244_A	ENSG00000150656	CNDP1	cytosolic non-specific dipeptidase [Oncorhynchus mykiss]	1505.61	3 (1,2)	21	44	43	15		0.0883534
XP_021411869.2	110485118	ancGene_TGD_3244_A	ENSG00000150656	CNDP1	beta-Ala-His dipeptidase [Oncorhynchus mykiss]	229.81	2 (1,1)	4	5	4	4		0.00982318	0.0981766
XP_021479315.1	110537531	ancGene_TGD_32667_A	ENSG00000170950	PGK2	phosphoglycerate kinase 1 [Oncorhynchus mykiss]	90.35	2 (1,1)	2	2	2	2		0.00479616	0.00479616
XP_021467147.2	110529338	ancGene_TGD_32680_A	#N/A	#N/A	uncharacterized protein LOC110529338 isoform X1 [Oncorhynchus mykiss]	250.6	2 (2,0)	4	5	5	4		0.0224215
XP_036791947.1	110505637	ancGene_TGD_32680_A	#N/A	#N/A	uncharacterized protein LOC110505637 [Oncorhynchus mykiss]	267.49	1 (1,0)	4	7	7	4		0.0289256	0.0513471
XP_021450361.1	110516055	ancGene_TGD_32687_A	ENSG00000204444	APOM	apolipoprotein M [Oncorhynchus mykiss]	104.32	1 (1,0)	2	3	3	2		0.0151515	0.0151515
XP_021452472.1	110519927	ancGene_TGD_33279_A	ENSG00000111640	GAPDH	glyceraldehyde-3-phosphate dehydrogenase 2 isoform X1 [Oncorhynchus mykiss]	157.95	3 (2,1)	2	4	4	2		0.0108108	0.0108108
XP_021420439.2	110491372	ancGene_TGD_33388_A	#N/A	#N/A	multiple inositol polyphosphate phosphatase 1 isoform X1 [Oncorhynchus mykiss]	196	10 (1,9)	3	4	4	3		0.00867679
XP_021431421.1	110498981	ancGene_TGD_33388_A	#N/A	#N/A	multiple inositol polyphosphate phosphatase 1 [Oncorhynchus mykiss]	103.01	1 (1,0)	2	2	2	2		0.00431965	0.0129964
XP_021466807.1	110528965	ancGene_TGD_33389_A	#N/A	#N/A	multiple inositol polyphosphate phosphatase 1 [Oncorhynchus mykiss]	439.47	1 (1,0)	5	6	6	5		0.0130152	0.0130152
XP_036845601.1	110525273	ancGene_TGD_34222_B	ENSG00000166598	HSP90B1	endoplasmin [Oncorhynchus mykiss]	563.79	1 (1,0)	9	12	0	9		0.0163043
XP_021432941.2	110500099	ancGene_TGD_34222_B	ENSG00000166598	HSP90B1	endoplasmin isoform X3 [Oncorhynchus mykiss]	370.27	4 (3,1)	6	9	0	6		0.0115237	0.027828
NP_001117703.1	100135839	ancGene_TGD_34223_A	ENSG00000096384	HSP90AB1	heat shock protein HSP 90-beta [Oncorhynchus mykiss]	492.79	7 (1,6)	9	12	1	9		0.0165975	0.0165975
XP_036801992.1	110492816	ancGene_TGD_3433_A	ENSG00000132470	ITGB4	integrin beta-4 isoform X1 [Oncorhynchus mykiss]	1137.24	6 (2,4)	18	23	23	17		0.0114314	0.0114314
XP_021428326.2	110496635	ancGene_TGD_34465_A	ENSG00000105825	TFPI2	tissue factor pathway inhibitor 2 [Oncorhynchus mykiss]	316.11	1 (1,0)	3	15	15	3		0.0721154	0.0721154
XP_021458783.1	110523947	ancGene_TGD_34548_A	#N/A	#N/A	prostaglandin D2 synthase a isoform X1 [Oncorhynchus mykiss]	131.2	4 (4,0)	2	3	3	2		0.0159574
XP_021461250.1	110525451	ancGene_TGD_34548_A	#N/A	#N/A	lipocalin-15 [Oncorhynchus mykiss]	92.13	1 (1,0)	2	3	3	2		0.0164835	0.032441
XP_036833573.1	110523946	ancGene_TGD_34551_A	ENSG00000106927	AMBP	protein AMBP [Oncorhynchus mykiss]	887.01	1 (1,0)	13	35	35	8		0.0980392	0.0980392
XP_036846386.1	110534089	ancGene_TGD_34553_A	#N/A	#N/A	lipocalin [Oncorhynchus mykiss]	282.93	2 (1,1)	5	7	7	5		0.038674
XP_021447067.1	110510074	ancGene_TGD_34553_A	#N/A	#N/A	lipocalin [Oncorhynchus mykiss]	154.74	1 (1,0)	3	7	4	3		0.0382514	0.0769254
XP_036790968.1	110535402	ancGene_TGD_34554_A	#N/A	#N/A	lipocalin [Oncorhynchus mykiss]	774.5	1 (1,0)	10	41	24	7		0.226519
XP_036801467.1	110489613	ancGene_TGD_34554_A	#N/A	#N/A	lipocalin [Oncorhynchus mykiss]	275.09	2 (1,1)	4	19	2	4		0.104972	0.331492
XP_021427496.2	110496116	ancGene_TGD_34565_A	ENSG00000075213	SEMA3A	semaphorin-3ab [Oncorhynchus mykiss]	755.94	13 (1,12)	14	19	19	13		0.0237797	0.0237797
XP_021413834.1	110486511	ancGene_TGD_34835_B	ENSG00000100345	MYH9	myosin-9 isoform X1 [Oncorhynchus mykiss]	132	4 (4,0)	3	3	3	3		0.00152983	0.00152983
XP_036819737.1	110504596	ancGene_TGD_35050_A	ENSG00000008513	ST3GAL1	CMP-N-acetylneuraminate-beta-galactosamide-alpha-2,3-sialyltransferase 1 isoform X1 [Oncorhynchus mykiss]	80.87	6 (3,3)	2	2	2	2		0.00613497	0.00613497
XP_021431217.1	110498871	ancGene_TGD_35121_A	ENSG00000173714	WFIKKN2	WAP, Kazal, immunoglobulin, Kunitz and NTR domain-containing protein 2 [Oncorhynchus mykiss]	247.95	3 (1,2)	5	5	5	4		0.00868056	0.00868056
XP_036817801.1	110503780	ancGene_TGD_35310_A	#N/A	#N/A	alpha-2-macroglobulin isoform X1 [Oncorhynchus mykiss]	4435.55	3 (1,2)	63	167	83	52		0.11193
XP_021437988.2	110503782	ancGene_TGD_35310_A	#N/A	#N/A	alpha-2-macroglobulin isoform X1 [Oncorhynchus mykiss]	2137.71	6 (6,0)	30	76	2	28		0.0519126
XP_036821656.1	110507160	ancGene_TGD_35310_A	#N/A	#N/A	alpha-2-macroglobulin-P isoform X1 [Oncorhynchus mykiss]	1190.08	4 (4,0)	18	42	4	17		0.028552	0.192395
XP_021437934.2	110503754	ancGene_TGD_35311_A	ENSG00000166535	A2ML1	alpha-2-macroglobulin isoform X1 [Oncorhynchus mykiss]	3427.7	2 (1,1)	52	189	0	47		0.128571
XP_036817873.1	110503754	ancGene_TGD_35311_A	ENSG00000166535	A2ML1	alpha-2-macroglobulin isoform X2 [Oncorhynchus mykiss]	3466.56	2 (1,1)	52	188	0	47		0.128415
XP_036817870.1	118936592	ancGene_TGD_35311_A	ENSG00000166535	A2ML1	alpha-2-macroglobulin-like isoform X1 [Oncorhynchus mykiss]	3620.8	3 (1,2)	49	192	0	44		0.130169
XP_036817872.1	118936592	ancGene_TGD_35311_A	ENSG00000166535	A2ML1	alpha-2-macroglobulin-like isoform X3 [Oncorhynchus mykiss]	3659.66	2 (1,1)	49	191	0	44		0.13002
XP_036817293.1	118944024	ancGene_TGD_35311_A	ENSG00000166535	A2ML1	alpha-2-macroglobulin-like isoform X1 [Oncorhynchus mykiss]	3414.01	5 (4,1)	48	194	0	44		0.131525
XP_036817297.1	118944024	ancGene_TGD_35311_A	ENSG00000166535	A2ML1	alpha-2-macroglobulin-like isoform X5 [Oncorhynchus mykiss]	3452.87	3 (2,1)	48	193	0	44		0.131382
XP_021442708.2	110507159	ancGene_TGD_35311_A	ENSG00000166535	A2ML1	alpha-2-macroglobulin isoform X2 [Oncorhynchus mykiss]	3382.63	3 (1,2)	42	195	54	36		0.13347
XP_036828955.1	110510468	ancGene_TGD_35311_A	ENSG00000166535	A2ML1	alpha-2-macroglobulin-like isoform X1 [Oncorhynchus mykiss]	2268.13	9 (4,5)	33	93	0	30		0.0636115
XP_036795763.1	110493403	ancGene_TGD_35311_A	ENSG00000166535	A2ML1	alpha-2-macroglobulin isoform X1 [Oncorhynchus mykiss]	2186.13	11 (9,2)	32	95	7	29		0.0649795
XP_036829670.1	110513015	ancGene_TGD_35311_A	ENSG00000166535	A2ML1	alpha-2-macroglobulin-like isoform X1 [Oncorhynchus mykiss]	2021.12	9 (4,5)	31	92	6	28		0.0628845
XP_036817492.1	110503755	ancGene_TGD_35311_A	ENSG00000166535	A2ML1	LOW QUALITY PROTEIN: alpha-2-macroglobulin-like [Oncorhynchus mykiss]	1913.67	2 (1,1)	30	129	0	27		0.0880546
XP_036830289.1	110513014	ancGene_TGD_35311_A	ENSG00000166535	A2ML1	alpha-2-macroglobulin-like [Oncorhynchus mykiss]	1713.79	2 (1,1)	25	76	0	22		0.0709617
XP_036821660.1	110507181	ancGene_TGD_35311_A	ENSG00000166535	A2ML1	alpha-2-macroglobulin-like [Oncorhynchus mykiss]	2075.15	2 (1,1)	24	134	0	22		0.0913429	1.35539
XP_021429200.1	110497423	ancGene_TGD_35653_A	ENSG00000095380	NANS	sialic acid synthase [Oncorhynchus mykiss]	446.95	3 (1,2)	8	11	11	7		0.0308123	0.0308123
XP_021431988.2	100136097	ancGene_TGD_35891_A	ENSG00000135744	AGT	angiotensinogen [Oncorhynchus mykiss]	2590.32	1 (1,0)	33	104	104	21		0.22658	0.22658
NP_001117661.1	100135793	ancGene_TGD_35958_B	ENSG00000087245	MMP2	matrix metalloproteinase-2 precursor [Oncorhynchus mykiss]	1294.12	3 (3,0)	20	47	47	18		0.0717557	0.0717557
XP_036803603.1	110492670	ancGene_TGD_35959_A	ENSG00000100985	MMP9	matrix metalloproteinase-9 [Oncorhynchus mykiss]	1077.17	1 (1,0)	17	26	16	15		0.0377907
NP_001117842.1	100136060	ancGene_TGD_35959_A	ENSG00000100985	MMP9	matrix metalloproteinase-9 precursor [Oncorhynchus mykiss]	392.22	2 (2,0)	7	12	2	6		0.0177778	0.0555685
XP_021465605.2	110528111	ancGene_TGD_35970_A	#N/A	#N/A	uncharacterized protein apof [Oncorhynchus mykiss]	124.52	1 (1,0)	2	5	5	2		0.0113379	0.0113379
XP_021439096.2	110504657	ancGene_TGD_36013_A	ENSG00000185085	INTS5	neutral alpha-glucosidase AB isoform X3 [Oncorhynchus mykiss]	861.07	10 (4,6)	14	22	22	13		0.0234792	0.0234792
XP_036811281.1	110498302	ancGene_TGD_36378_A	#N/A	#N/A	papilin isoform X1 [Oncorhynchus mykiss]	161.35	4 (2,2)	3	5	5	3		0.00392773	0.00392773
XP_036840630.1	110529355	ancGene_TGD_36379_A	#N/A	#N/A	papilin [Oncorhynchus mykiss]	79.88	1 (1,0)	2	2	2	2		0.00353357	0.00353357
XP_021424234.1	110493939	ancGene_TGD_36650_A	ENSG00000213398	LCAT	phosphatidylcholine-sterol acyltransferase [Oncorhynchus mykiss]	175.6	1 (1,0)	3	3	2	3		0.00659341
XP_021453197.1	110520303	ancGene_TGD_36650_A	ENSG00000213398	LCAT	phosphatidylcholine-sterol acyltransferase [Oncorhynchus mykiss]	133.56	1 (1,0)	2	2	1	2		0.004662	0.0112554
XP_021441525.1	110506318	ancGene_TGD_38001_B	ENSG00000110492	MDK	midkine-B isoform X1 [Oncorhynchus mykiss]	191.49	5 (3,2)	3	5	5	3		0.0340136	0.0340136
XP_036823928.1	110510310	ancGene_TGD_38096_A	ENSG00000173372	C1QA	complement C1q subcomponent subunit A [Oncorhynchus mykiss]	85.18	1 (1,0)	2	2	2	1		0.0077821	0.0077821
XP_036823822.1	110510309	ancGene_TGD_38097_A	ENSG00000159189	C1QC	complement C1q subcomponent subunit C [Oncorhynchus mykiss]	280.43	2 (2,0)	3	6	6	3		0.0247934	0.0247934
XP_036823800.1	110510313	ancGene_TGD_38098_A	ENSG00000173369	C1QB	complement C1q subcomponent subunit B [Oncorhynchus mykiss]	210.25	1 (1,0)	3	5	5	3		0.0200803	0.0200803
XP_036805641.1	110493748	ancGene_TGD_39293_A	#N/A	#N/A	nidogen-1 [Oncorhynchus mykiss]	637.66	2 (1,1)	12	15	15	12		0.0113982	0.0113982
XP_036801807.1	110491212	ancGene_TGD_39293_B	#N/A	#N/A	nidogen-1 isoform X1 [Oncorhynchus mykiss]	493.22	2 (1,1)	8	9	9	8		0.00739523	0.00739523
XP_021421009.2	110491696	ancGene_TGD_39399_A	ENSG00000132703	APCS	C-reactive protein [Oncorhynchus mykiss]	380.18	1 (1,0)	6	15	15	6		0.0570342	0.0570342
XP_021445180.2	110508741	ancGene_TGD_39570_A	ENSG00000116147	TNR	tenascin-R isoform X1 [Oncorhynchus mykiss]	580.85	5 (3,2)	11	16	16	11		0.0116874	0.0116874
XP_036814362.1	110499932	ancGene_TGD_39629_B	#N/A	#N/A	uncharacterized protein LOC110499932 [Oncorhynchus mykiss]	175.7	1 (1,0)	2	4	4	2		0.0126582	0.0126582
XP_036806944.1	118936491	ancGene_TGD_39650_A	#N/A	#N/A	immunoglobulin lambda-like polypeptide 1 [Oncorhynchus mykiss]	308.87	1 (1,0)	6	8	8	6		0.0343348	0.0343348
XP_021434992.2	110501623	ancGene_TGD_39934_B	ENSG00000163430	FSTL1	follistatin-related protein 1 [Oncorhynchus mykiss]	1013.04	4 (1,3)	14	33	18	12		0.106109
XP_036830911.1	110520461	ancGene_TGD_39934_B	ENSG00000163430	FSTL1	follistatin-related protein 1 [Oncorhynchus mykiss]	446.61	1 (1,0)	7	17	2	7		0.0548387	0.160948
XP_021421387.1	110491889	ancGene_TGD_40049_B	#N/A	#N/A	beta-2-microglobulin [Oncorhynchus mykiss]	177.66	5 (2,3)	3	6	2	3		0.0517241
XP_036801261.1	110491893	ancGene_TGD_40049_B	#N/A	#N/A	beta-2-microglobulin isoform X1 [Oncorhynchus mykiss]	169.44	10 (7,3)	3	5	1	3		0.0431034	0.0948276
NP_001117944.1	100136196	ancGene_TGD_4006_A	ENSG00000108953	YWHAE	14-3-3E1 protein [Oncorhynchus mykiss]	232.94	18 (9,9)	4	6	3	3		0.0233463	0.0233463
XP_021416962.1	110488857	ancGene_TGD_40353_B	ENSG00000163453	IGFBP7	insulin-like growth factor-binding protein 7 isoform X1 [Oncorhynchus mykiss]	275.53	2 (2,0)	4	5	1	3		0.0177305	0.0177305
XP_036835604.1	110524680	ancGene_TGD_40419_A	ENSG00000091129	NRCAM	neuronal cell adhesion molecule isoform X5 [Oncorhynchus mykiss]	216.86	15 (2,13)	4	5	5	4		0.00386997	0.00386997
XP_036792500.1	110536494	ancGene_TGD_40450_A	#N/A	#N/A	fructose-1,6-bisphosphatase 1a isoform X1 [Oncorhynchus mykiss]	318.29	5 (2,3)	6	6	6	6		0.0175953	0.0175953
XP_036844630.1	110532713	ancGene_TGD_40511_A	#N/A	#N/A	neural cell adhesion molecule L1 isoform X1 [Oncorhynchus mykiss]	1163.49	16 (9,7)	22	30	30	21		0.02331	0.02331
XP_021416581.2	110488623	ancGene_TGD_40604_A	ENSG00000113721	PDGFRB	platelet-derived growth factor receptor beta isoform X1 [Oncorhynchus mykiss]	136.56	5 (2,3)	3	4	4	3		0.00364964	0.00364964
XP_036791206.1	110536597	ancGene_TGD_40850_A	ENSG00000124491	F13A1	coagulation factor XIII A chain [Oncorhynchus mykiss]	2042.54	1 (1,0)	29	53	30	20		0.0722071
XP_036791205.1	110536595	ancGene_TGD_40850_A	ENSG00000124491	F13A1	coagulation factor XIII A chain-like [Oncorhynchus mykiss]	1748.36	1 (1,0)	27	42	19	19		0.0571429	0.12935
XP_036813777.1	110500457	ancGene_TGD_40850_B	ENSG00000124491	F13A1	coagulation factor XIII A chain [Oncorhynchus mykiss]	236.32	2 (1,1)	4	5	5	4		0.0068306	0.0068306
XP_036838521.1	110527330	ancGene_TGD_41051_A	#N/A	#N/A	uncharacterized protein LOC110527330 [Oncorhynchus mykiss]	1211.98	4 (1,3)	16	39	19	16		0.0510471
XP_021426683.1	110495662	ancGene_TGD_41051_A	#N/A	#N/A	pregnancy-specific beta-1-glycoprotein 2 isoform X1 [Oncorhynchus mykiss]	326.32	10 (10,0)	5	15	3	5		0.0393701
XP_036807903.1	118941103	ancGene_TGD_41051_A	#N/A	#N/A	pregnancy-specific beta-1-glycoprotein 2-like isoform X1 [Oncorhynchus mykiss]	356.64	2 (2,0)	5	15	3	5		0.0446429
XP_021464209.2	110527331	ancGene_TGD_41051_A	#N/A	#N/A	uncharacterized protein LOC110527331 isoform X1 [Oncorhynchus mykiss]	265.18	7 (7,0)	4	10	0	4		0.0163934
XP_021426687.2	110495663	ancGene_TGD_41051_A	#N/A	#N/A	uncharacterized protein LOC110495663 [Oncorhynchus mykiss]	207.88	1 (1,0)	3	8	0	3		0.0275862	0.17904
XP_036814089.1	110500890	ancGene_TGD_41325_A	ENSG00000145349	CAMK2D	calcium/calmodulin-dependent protein kinase type II subunit delta isoform X1 [Oncorhynchus mykiss]	329.3	27 (15,12)	6	10	10	3		0.0195695	0.0195695
XP_021414181.1	110486715	ancGene_TGD_41449_A	#N/A	#N/A	tubulin beta-4B chain-like [Oncorhynchus mykiss]	396.31	22 (4,18)	8	10	8	7		0.0225225	0.0225225
XP_021436350.2	110502557	ancGene_TGD_41669_A	#N/A	#N/A	uncharacterized protein si:ch1073-126c3.2 [Oncorhynchus mykiss]	522.98	1 (1,0)	7	31	31	6		0.140909	0.140909
XP_021411842.1	100305319	ancGene_TGD_41954_A	#N/A	#N/A	nucleoside diphosphate kinase B isoform X1 [Oncorhynchus mykiss]	259.35	2 (1,1)	4	9	3	3		0.0592105
XP_021480396.2	110538120	ancGene_TGD_41954_A	#N/A	#N/A	nucleoside diphosphate kinase B [Oncorhynchus mykiss]	285.36	2 (1,1)	4	8	2	3		0.0526316	0.111842
XP_021421680.1	110492035	ancGene_TGD_42056_B	ENSG00000167004	PDIA3	protein disulfide-isomerase A3 [Oncorhynchus mykiss]	1428.07	1 (1,0)	23	39	29	20		0.0794297	0.0794297
XP_036805543.1	110493653	ancGene_TGD_42059_A	ENSG00000185624	P4HB	protein disulfide-isomerase [Oncorhynchus mykiss]	185.56	2 (1,1)	2	2	2	2		0.00390625	0.00390625
XP_021443425.2	110507636	ancGene_TGD_42067_A	ENSG00000143297	FCRL5	high affinity immunoglobulin gamma Fc receptor I [Oncorhynchus mykiss]	94.92	1 (1,0)	2	2	2	2		0.00630915	0.00630915
XP_021476546.1	110535692	ancGene_TGD_42072_A	ENSG00000023318	ERP44	endoplasmic reticulum resident protein 44 [Oncorhynchus mykiss]	166.67	2 (2,0)	4	5	5	4		0.012285	0.012285
XP_021454889.2	110521575	ancGene_TGD_42103_A	#N/A	#N/A	sulfhydryl oxidase 1 isoform X1 [Oncorhynchus mykiss]	593.73	4 (2,2)	10	18	18	10		0.0221948	0.0221948
XP_036822205.1	110508550	ancGene_TGD_42374_B	ENSG00000146648	EGFR	epidermal growth factor receptor [Oncorhynchus mykiss]	152.93	3 (2,1)	3	4	4	3		0.00321027	0.00321027
XP_021467625.1	110529597	ancGene_TGD_425_A	ENSG00000122194	PLG	plasminogen [Oncorhynchus mykiss]	1977.85	1 (1,0)	31	71	51	27		0.0880893	0.0880893
XP_036834728.1	110515801	ancGene_TGD_42631_A	#N/A	#N/A	alpha-2-HS-glycoprotein [Oncorhynchus mykiss]	132.98	1 (1,0)	2	3	3	2		0.00740741	0.00740741
XP_021445619.2	110509010	ancGene_TGD_42636_B	ENSG00000145192	AHSG	alpha-2-HS-glycoprotein 2 [Oncorhynchus mykiss]	674.19	1 (1,0)	10	26	26	8		0.0695187	0.0695187
XP_036834729.1	118964690	ancGene_TGD_42637_A	#N/A	#N/A	alpha-2-HS-glycoprotein 1 [Oncorhynchus mykiss]	1049.89	1 (1,0)	23	91	91	8		0.2275	0.2275
XP_021460411.2	110524825	ancGene_TGD_42639_A	ENSG00000090512	FETUB	fetuin B [Oncorhynchus mykiss]	1419.18	1 (1,0)	18	104	104	13		0.206759	0.206759
XP_036804128.1	110494656	ancGene_TGD_428_A	ENSG00000173531	MST1	hepatocyte growth factor-like protein [Oncorhynchus mykiss]	755.66	1 (1,0)	15	18	9	15		0.0252809
XP_036839179.1	110527807	ancGene_TGD_428_A	ENSG00000173531	MST1	hepatocyte growth factor-like protein [Oncorhynchus mykiss]	475.84	1 (1,0)	9	11	2	9		0.0154712	0.0407521
XP_036797344.1	110485215	ancGene_TGD_42825_A	#N/A	#N/A	uncharacterized protein LOC110485215 isoform X1 [Oncorhynchus mykiss]	629.68	5 (1,4)	8	24	24	4		0.0216802	0.0216802
XP_021454884.2	110521571	ancGene_TGD_429_B	ENSG00000019991	HGF	hepatocyte growth factor [Oncorhynchus mykiss]	402.71	2 (1,1)	8	9	9	8		0.0126227	0.0126227
XP_036817787.1	110503707	ancGene_TGD_42975_B	ENSG00000130402	ACTN4	alpha-actinin-4 isoform X1 [Oncorhynchus mykiss]	455.3	33 (9,24)	8	12	12	8		0.0128068	0.0128068
XP_021443754.1	110507804	ancGene_TGD_43526_B	ENSG00000170017	ALCAM	CD166 antigen homolog A isoform X1 [Oncorhynchus mykiss]	138.71	5 (3,2)	2	2	2	2		0.0035524	0.0035524
XP_021416129.2	110488261	ancGene_TGD_439_A	ENSG00000117601	SERPINC1	antithrombin-III [Oncorhynchus mykiss]	1503.92	2 (2,0)	25	52	37	17		0.115044
XP_021459112.1	110524099	ancGene_TGD_439_A	ENSG00000117601	SERPINC1	antithrombin-III isoform X1 [Oncorhynchus mykiss]	1326.21	2 (2,0)	20	39	24	16		0.0791075	0.194152
XP_036812626.1	118936573	ancGene_TGD_43954_A	#N/A	#N/A	microfibril-associated glycoprotein 4-like isoform X1 [Oncorhynchus mykiss]	456.67	4 (1,3)	8	15	15	6		0.0630252	0.0630252
XP_036845211.1	100135924	ancGene_TGD_44459_A	ENSG00000149131	SERPING1	complement C1 inhibitor isoform X1 [Oncorhynchus mykiss]	1673.91	1 (1,0)	27	66	20	14		0.109091
NP_001117756.1	100135924	ancGene_TGD_44459_A	ENSG00000149131	SERPING1	complement C1 inhibitor [Oncorhynchus mykiss]	430.29	1 (1,0)	7	10	1	4		0.0917431	0.200834
XP_036845995.1	110533699	ancGene_TGD_44460_A	ENSG00000132386	SERPINF1	pigment epithelium-derived factor isoform X1 [Oncorhynchus mykiss]	1081.69	6 (3,3)	16	34	34	8		0.0833333	0.0833333
NP_001185743.1	100526662	ancGene_TGD_44461_B	ENSG00000167711	SERPINF2	serine (or cysteine) peptidase inhibitor, clade F, member 2 precursor [Oncorhynchus mykiss]	634.78	4 (4,0)	10	23	12	6		0.0526316
XP_021473832.1	110533697	ancGene_TGD_44461_B	ENSG00000167711	SERPINF2	alpha-2-antiplasmin [Oncorhynchus mykiss]	672.61	2 (2,0)	9	23	12	4		0.0459082	0.0985398
XP_021420810.1	110491579	ancGene_TGD_44604_B	#N/A	#N/A	peptidyl-prolyl cis-trans isomerase B [Oncorhynchus mykiss]	168.84	1 (1,0)	4	5	5	4		0.0231481	0.0231481
XP_036842938.1	110513729	ancGene_TGD_44703_A	ENSG00000171560	FGA	fibrinogen alpha chain [Oncorhynchus mykiss]	1218	1 (1,0)	17	61	58	13		0.120553
XP_036814249.1	110536438	ancGene_TGD_44703_A	ENSG00000171560	FGA	fibrinogen alpha chain isoform X1 [Oncorhynchus mykiss]	413.74	4 (2,2)	7	16	13	6		0.0216802	0.142234
XP_021418667.1	110489957	ancGene_TGD_44759_A	ENSG00000120594	PLXDC2	plexin domain-containing protein 2 [Oncorhynchus mykiss]	168.41	2 (1,1)	2	2	2	2		0.00369004	0.00369004
XP_021413431.1	110486288	ancGene_TGD_44773_B	#N/A	#N/A	ADP-ribosylation factor 2 [Oncorhynchus mykiss]	167.28	13 (13,0)	3	5	4	2		0.0276243	0.0276243
XP_021462359.2	100135962	ancGene_TGD_44850_A	ENSG00000106804	C5	complement C5 [Oncorhynchus mykiss]	5787.83	1 (1,0)	80	218	218	66		0.128842	0.128842
XP_036822046.1	110508267	ancGene_TGD_4504_B	ENSG00000260314	MRC1	macrophage mannose receptor 1 [Oncorhynchus mykiss]	711.02	3 (1,2)	13	13	13	12		0.00907821	0.00907821
XP_021477515.1	110536209	ancGene_TGD_45312_A	#N/A	#N/A	putative aminopeptidase W07G4.4 isoform X1 [Oncorhynchus mykiss]	577.12	2 (1,1)	9	13	4	9		0.0251938
XP_036835864.1	110525830	ancGene_TGD_45312_A	#N/A	#N/A	putative aminopeptidase W07G4.4 [Oncorhynchus mykiss]	448.09	1 (1,0)	7	11	2	7		0.020794	0.0459877
XP_036842939.1	110531328	ancGene_TGD_45332_A	ENSG00000171564	FGB	fibrinogen beta chain [Oncorhynchus mykiss]	1337.06	2 (1,1)	22	46	22	17		0.0944559
XP_036814252.1	110536443	ancGene_TGD_45332_A	ENSG00000171564	FGB	fibrinogen beta chain [Oncorhynchus mykiss]	824.67	3 (2,1)	16	28	4	11		0.0576132	0.152069
XP_021474954.1	110534419	ancGene_TGD_45333_B	ENSG00000171557	FGG	fibrinogen gamma chain [Oncorhynchus mykiss]	1800.18	3 (1,2)	26	57	57	22		0.131944	0.131944
XP_021437213.2	110503180	ancGene_TGD_45367_B	ENSG00000109861	CTSC	dipeptidyl peptidase 1 [Oncorhynchus mykiss]	357.92	3 (1,2)	6	10	10	6		0.0218818	0.0218818
XP_021439602.1	110505002	ancGene_TGD_45455_A	#N/A	#N/A	saxitoxin and tetrodotoxin-binding protein 1 [Oncorhynchus mykiss]	130.25	1 (1,0)	3	5	5	3		0.0241546	0.0241546
XP_021444018.2	110507922	ancGene_TGD_45501_A	#N/A	#N/A	thymus-specific serine protease [Oncorhynchus mykiss]	471.86	1 (1,0)	9	14	14	9		0.0283401	0.0283401
XP_036798142.1	110537790	ancGene_TGD_459_A	#N/A	#N/A	trypsin-1 [Oncorhynchus mykiss]	127.09	3 (2,1)	2	2	2	2		0.00826446	0.00826446
XP_036794999.1	110512509	ancGene_TGD_46660_B	ENSG00000168140	VASN	vasorin-like [Oncorhynchus mykiss]	72.39	2 (2,0)	2	2	2	2		0.00289855	0.00289855
XP_021469484.1	110530600	ancGene_TGD_47130_A	#N/A	#N/A	putative leucine-rich repeat-containing protein DDB_G0290503 isoform X1 [Oncorhynchus mykiss]	4752.99	3 (2,1)	71	175	175	56		0.0859107	0.0859107
XP_021413529.2	110486336	ancGene_TGD_47141_B	ENSG00000099769	IGFALS	insulin-like growth factor-binding protein complex acid labile subunit [Oncorhynchus mykiss]	767.17	2 (1,1)	12	19	19	12		0.0317195	0.0317195
XP_021467190.1	110529376	ancGene_TGD_47218_A	ENSG00000171236	LRG1	leucine-rich alpha-2-glycoprotein [Oncorhynchus mykiss]	163.55	1 (1,0)	3	6	6	3		0.0180723	0.0180723
XP_021467189.2	110529375	ancGene_TGD_47218_A	ENSG00000171236	LRG1	leucine-rich alpha-2-glycoprotein isoform X2 [Oncorhynchus mykiss]	185.89	2 (2,0)	2	2	2	2		0.00591716	0.00591716
XP_021455525.1	110521904	ancGene_TGD_4723_A	ENSG00000149925	ALDOA	fructose-bisphosphate aldolase A [Oncorhynchus mykiss]	259.34	2 (1,1)	6	7	4	6		0.0192837	0.0192837
XP_021421228.1	110491790	ancGene_TGD_4727_B	ENSG00000149925	ALDOA	fructose-bisphosphate aldolase A [Oncorhynchus mykiss]	174.4	3 (1,2)	4	4	1	4		0.0110193	0.0110193
XP_036824358.1	110521733	ancGene_TGD_4738_A	ENSG00000142949	PTPRF	receptor-type tyrosine-protein phosphatase F isoform X3 [Oncorhynchus mykiss]	386.42	9 (5,4)	5	17	0	5		0.00889121
XP_036834357.1	110524627	ancGene_TGD_4738_A	ENSG00000142949	PTPRF	protein tyrosine phosphatase receptor type Fa isoform X4 [Oncorhynchus mykiss]	421.65	21 (9,12)	5	15	0	5		0.00778816	0.0166794
XP_036842467.1	110492646	ancGene_TGD_4740_A	ENSG00000142949	PTPRF	receptor-type tyrosine-protein phosphatase F isoform X1 [Oncorhynchus mykiss]	2569.18	62 (13,49)	33	56	45	25		0.0290758	0.0290758
NP_001153958.1	100301653	ancGene_TGD_47509_B	ENSG00000011465	DCN	decorin precursor [Oncorhynchus mykiss]	753.66	5 (5,0)	10	21	21	10		0.0576923	0.0576923
XP_021438340.1	110503972	ancGene_TGD_47986_A	ENSG00000109971	HSPA8	heat shock cognate 70 kDa protein-like isoform X1 [Oncorhynchus mykiss]	668.22	19 (4,15)	10	17	2	10		0.0262751	0.0262751
XP_021446601.1	100135840	ancGene_TGD_47998_A	ENSG00000044574	HSPA5	endoplasmic reticulum chaperone BiP [Oncorhynchus mykiss]	1058.05	4 (1,3)	18	30	25	18		0.0455927	0.0455927
XP_021479504.2	110537640	ancGene_TGD_48001_A	ENSG00000149428	HYOU1	hypoxia up-regulated protein 1 [Oncorhynchus mykiss]	883.62	1 (1,0)	14	17	14	13		0.0166667
XP_036845800.1	110533505	ancGene_TGD_48001_A	ENSG00000149428	HYOU1	hypoxia up-regulated protein 1 isoform X1 [Oncorhynchus mykiss]	787.47	3 (3,0)	11	15	12	9		0.0141643	0.030831
XP_021464728.1	110527644	ancGene_TGD_48023_A	ENSG00000101444	AHCY	adenosylhomocysteinase B [Oncorhynchus mykiss]	189.94	1 (1,0)	3	4	4	3		0.00923788	0.00923788
XP_036809345.1	118941200	ancGene_TGD_48095_A	#N/A	#N/A	protein qua-1-like [Oncorhynchus mykiss]	408.79	1 (1,0)	7	18	18	1		0.0223881	0.0223881
XP_036794113.1	110538156	ancGene_TGD_48129_A	ENSG00000108828	VAT1	synaptic vesicle membrane protein VAT-1 homolog [Oncorhynchus mykiss]	129.15	2 (2,0)	3	4	4	3		0.00843882	0.00843882
XP_021421083.2	110491729	ancGene_TGD_48221_A	#N/A	#N/A	supervillin isoform X3 [Oncorhynchus mykiss]	138.71	5 (5,0)	2	4	4	2		0.00264725	0.00264725
XP_036805675.1	110493791	ancGene_TGD_48321_B	#N/A	#N/A	uncharacterized protein LOC110493791 [Oncorhynchus mykiss]	245.45	1 (1,0)	4	6	6	4		0.031746	0.031746
XP_021462825.2	100135921	ancGene_TGD_484_A	ENSG00000261701	HPR	haptoglobin [Oncorhynchus mykiss]	1298.27	2 (2,0)	16	75	8	10		0.23511
XP_036836551.1	118964916	ancGene_TGD_484_A	ENSG00000261701	HPR	haptoglobin-like [Oncorhynchus mykiss]	1121.81	1 (1,0)	15	68	1	10		0.213166
XP_021441697.2	110506425	ancGene_TGD_484_A	ENSG00000261701	HPR	haptoglobin isoform X1 [Oncorhynchus mykiss]	697.37	2 (2,0)	10	35	16	8		0.109718	0.557994
XP_036808079.1	110495750	ancGene_TGD_48682_A	ENSG00000136731	UGGT1	UDP-glucose:glycoprotein glucosyltransferase 1 isoform X1 [Oncorhynchus mykiss]	458.43	2 (2,0)	9	12	4	9		0.0077821
XP_021466690.2	110528859	ancGene_TGD_48682_A	ENSG00000136731	UGGT1	UDP-glucose:glycoprotein glucosyltransferase 1 isoform X1 [Oncorhynchus mykiss]	383.94	2 (2,0)	8	10	2	8		0.00648508	0.0142672
XP_021432623.1	110499892	ancGene_TGD_48781_A	ENSG00000139329	LUM	lumican [Oncorhynchus mykiss]	623.43	2 (2,0)	10	24	9	9		0.0701754
XP_021419682.2	110490577	ancGene_TGD_48781_A	ENSG00000139329	LUM	lumican [Oncorhynchus mykiss]	453.08	2 (2,0)	8	19	4	8		0.0555556	0.125731
XP_036815765.1	110515875	ancGene_TGD_48851_A	#N/A	#N/A	testican-2-like isoform X1 [Oncorhynchus mykiss]	180.16	4 (4,0)	4	5	5	3		0.0118203	0.0118203
XP_036806216.1	110494239	ancGene_TGD_4905_A	ENSG00000123384	LRP1	low-density lipoprotein receptor-related protein 1 isoform X1 [Oncorhynchus mykiss]	149.06	9 (9,0)	2	4	2	2		0.000874891	0.000874891
XP_036802787.1	110491981	ancGene_TGD_4905_B	ENSG00000123384	LRP1	low-density lipoprotein receptor-related protein 1 isoform X1 [Oncorhynchus mykiss]	124.95	2 (2,0)	2	4	2	2		0.000870322	0.000870322
XP_036832629.1	110524947	ancGene_TGD_49695_A	ENSG00000171914	TLN2	talin-1 isoform X1 [Oncorhynchus mykiss]	103.26	6 (6,0)	2	2	2	2		0.000780031	0.000780031
XP_036803742.1	110492715	ancGene_TGD_49813_B	ENSG00000196924	FLNA	filamin-A isoform X1 [Oncorhynchus mykiss]	1566.71	31 (5,26)	27	34	34	27		0.0132141	0.0132141
XP_021453260.1	110520336	ancGene_TGD_49850_A	ENSG00000136167	LCP1	plastin-2 [Oncorhynchus mykiss]	815.7	1 (1,0)	16	24	4	14		0.0383387
XP_021435170.1	100136146	ancGene_TGD_49850_A	ENSG00000136167	LCP1	plastin-2 [Oncorhynchus mykiss]	771.31	1 (1,0)	15	24	4	13		0.0384615	0.0768002
XP_021474012.1	110533811	ancGene_TGD_49852_B	ENSG00000102024	PLS3	plastin-3 [Oncorhynchus mykiss]	94.07	1 (1,0)	2	2	1	2		0.00321027	0.00321027
XP_036799484.1	110510432	ancGene_TGD_49853_A	#N/A	#N/A	plastin-3 [Oncorhynchus mykiss]	129.47	2 (1,1)	2	4	1	2		0.00641026	0.00641026
XP_021466674.1	110528842	ancGene_TGD_49994_A	ENSG00000123999	INHA	inhibin alpha chain [Oncorhynchus mykiss]	174.99	2 (1,1)	3	3	3	3		0.00849858	0.00849858
XP_036812373.1	100135799	ancGene_TGD_50025_A	#N/A	#N/A	rhamnose binding lectin STL1 isoform X1 [Oncorhynchus mykiss]	1059.02	2 (1,1)	13	37	37	12		0.119741
XP_036846123.1	100135800	ancGene_TGD_50025_A	#N/A	#N/A	rhamnose binding lectin STL2 isoform X1 [Oncorhynchus mykiss]	123.37	17 (2,15)	3	3	3	3		0.0137615	0.133503
XP_021419110.1	110490194	ancGene_TGD_50110_A	ENSG00000128595	CALU	calumenin-A isoform X2 [Oncorhynchus mykiss]	685.02	6 (6,0)	10	17	9	9		0.0539683
XP_021433198.1	110500262	ancGene_TGD_50110_A	ENSG00000128595	CALU	calumenin-A isoform X1 [Oncorhynchus mykiss]	512.21	5 (5,0)	8	12	4	8		0.0380952	0.0920635
XP_021427700.1	110496239	ancGene_TGD_50110_B	ENSG00000128595	CALU	calumenin-B [Oncorhynchus mykiss]	103.21	5 (3,2)	2	3	1	2		0.00949367	0.00949367
XP_021474046.1	110533832	ancGene_TGD_50238_A	ENSG00000147065	MSN	moesin a isoform X1 [Oncorhynchus mykiss]	426	9 (2,7)	8	12	8	8		0.0207254	0.0207254
XP_021426858.2	110495768	ancGene_TGD_50239_B	ENSG00000137710	RDX	radixin isoform X1 [Oncorhynchus mykiss]	191.02	18 (13,5)	4	5	1	4		0.00851789	0.00851789
XP_021416024.1	110488220	ancGene_TGD_50548_A	ENSG00000143549	TPM3	tropomyosin alpha-3 chain isoform X5 [Oncorhynchus mykiss]	103.02	22 (22,0)	2	2	2	2		0.00806452	0.00806452
XP_021416012.1	110488217	ancGene_TGD_50671_B	ENSG00000070526	ST6GALNAC1	alpha-N-acetylgalactosaminide alpha-2,6-sialyltransferase 1-like [Oncorhynchus mykiss]	410.94	2 (1,1)	8	11	11	8		0.0257611	0.0257611
XP_036791344.1	110507037	ancGene_TGD_50810_B	#N/A	#N/A	ectonucleotide pyrophosphatase/phosphodiesterase family member 2 isoform X1 [Oncorhynchus mykiss]	2223.46	2 (2,0)	34	75	75	23		0.0846501	0.0846501
XP_021427718.1	110496256	ancGene_TGD_50812_A	#N/A	#N/A	ectonucleotide pyrophosphatase/phosphodiesterase family member 2 [Oncorhynchus mykiss]	891.97	1 (1,0)	14	25	9	13		0.0293083
XP_036826571.1	110488321	ancGene_TGD_50812_A	#N/A	#N/A	ectonucleotide pyrophosphatase/phosphodiesterase family member 2 isoform X1 [Oncorhynchus mykiss]	760.56	3 (3,0)	13	23	7	13		0.0261661	0.0554744
XP_036801323.1	118936539	ancGene_TGD_51224_A	#N/A	#N/A	complement C1q-like protein 2 [Oncorhynchus mykiss]	197.77	2 (1,1)	3	7	7	3		0.0330189	0.0330189
XP_021475868.1	110535289	ancGene_TGD_51225_A	#N/A	#N/A	complement C1q-like protein 4 [Oncorhynchus mykiss]	617.38	1 (1,0)	6	23	23	5		0.0978723
XP_021480534.2	110538203	ancGene_TGD_51225_A	#N/A	#N/A	complement C1q-like protein 2 [Oncorhynchus mykiss]	391.27	1 (1,0)	6	11	8	5		0.0464135
XP_021480531.2	110538201	ancGene_TGD_51225_A	#N/A	#N/A	complement C1q-like protein 2 [Oncorhynchus mykiss]	321.18	1 (1,0)	4	10	7	3		0.04329	0.187576
XP_021453770.2	110520680	ancGene_TGD_51227_A	#N/A	#N/A	complement C1q-like protein 2 [Oncorhynchus mykiss]	156.29	1 (1,0)	3	4	4	3		0.018018	0.018018
XP_021449477.1	110514368	ancGene_TGD_51355_B	#N/A	#N/A	fucolectin-1 [Oncorhynchus mykiss]	1156.35	2 (2,0)	13	43	26	12		0.131902
XP_021449463.2	110514348	ancGene_TGD_51355_B	#N/A	#N/A	uncharacterized protein LOC110514348 [Oncorhynchus mykiss]	742.45	1 (1,0)	10	23	6	10		0.0655271
NP_001118028.1	100136303	ancGene_TGD_51355_B	#N/A	#N/A	FBPL4 [Oncorhynchus mykiss]	523.4	8 (7,1)	9	15	15	9		0.0209497	0.218379
XP_021462652.1	100136616	ancGene_TGD_51385_A	ENSG00000180210	F2	prothrombin [Oncorhynchus mykiss]	2001.21	1 (1,0)	28	105	32	23		0.16881	0.16881
XP_036829562.1	100653483	ancGene_TGD_51503_A	ENSG00000285330	NA	complement factor I isoform X1 [Oncorhynchus mykiss]	1712.4	4 (4,0)	20	45	45	14		0.0687023	0.0687023
XP_036842843.1	110532224	ancGene_TGD_51820_A	ENSG00000101443	WFDC2	balbiani ring protein 3 [Oncorhynchus mykiss]	899.96	1 (1,0)	12	97	97	12		0.11589	0.11589
XP_036811803.1	110502016	ancGene_TGD_51928_A	#N/A	#N/A	zona pellucida sperm-binding protein 4-like [Oncorhynchus mykiss]	585.65	1 (1,0)	11	17	15	9		0.0379464	0.0379464
XP_021447240.1	110510190	ancGene_TGD_51976_A	ENSG00000110243	APOA5	apolipoprotein A-I [Oncorhynchus mykiss]	848.38	1 (1,0)	17	25	0	14		0.0980392
XP_021447252.1	110510198	ancGene_TGD_51976_A	ENSG00000110243	APOA5	apolipoprotein A-IV-like [Oncorhynchus mykiss]	779.47	1 (1,0)	17	24	3	14		0.0941176
XP_021453338.2	110520383	ancGene_TGD_51976_A	ENSG00000110243	APOA5	apolipoprotein A-I [Oncorhynchus mykiss]	658.33	1 (1,0)	11	14	11	9		0.054902
XP_021480039.1	110537898	ancGene_TGD_51976_A	ENSG00000110243	APOA5	apolipoprotein A-IV [Oncorhynchus mykiss]	546	2 (2,0)	11	15	3	10		0.0588235
XP_021457660.1	110523359	ancGene_TGD_51976_A	ENSG00000110243	APOA5	apolipoprotein A-IV [Oncorhynchus mykiss]	518.49	1 (1,0)	9	9	6	8		0.0352941
XP_021480058.1	110537912	ancGene_TGD_51976_A	ENSG00000110243	APOA5	apolipoprotein A-IV [Oncorhynchus mykiss]	385.72	1 (1,0)	8	10	1	8		0.0392157	0.380392
XP_036818950.1	100136023	ancGene_TGD_51977_A	ENSG00000130203	APOE	apolipoprotein E isoform X1 [Oncorhynchus mykiss]	1433.86	2 (1,1)	15	49	24	12		0.178182
XP_021480069.1	110537922	ancGene_TGD_51977_A	ENSG00000130203	APOE	apolipoprotein Eb [Oncorhynchus mykiss]	1196.15	1 (1,0)	13	42	17	11		0.152727	0.330909
XP_021444253.2	100136298	ancGene_TGD_52530_B	ENSG00000091513	TF	transferrin-a isoform X3 [Oncorhynchus mykiss]	4878.71	3 (1,2)	49	686	23	38		0.984218
NP_001118024.1	100136298	ancGene_TGD_52530_B	ENSG00000091513	TF	transferrin-a precursor [Oncorhynchus mykiss]	4738.45	1 (1,0)	48	681	18	38		0.985528	1.96975
XP_021417248.1	110489025	ancGene_TGD_52626_B	ENSG00000214274	ANG	ribonuclease-like 3 [Oncorhynchus mykiss]	256.22	1 (1,0)	5	7	7	4		0.0460526	0.0460526
XP_036819933.1	110506825	ancGene_TGD_52989_A	ENSG00000140545	MFGE8	lactadherin isoform X1 [Oncorhynchus mykiss]	860.91	5 (5,0)	13	18	18	13		0.0376569	0.0376569
XP_021421574.2	110491985	ancGene_TGD_52989_B	ENSG00000140545	MFGE8	lactadherin isoform X1 [Oncorhynchus mykiss]	320.78	4 (2,2)	6	8	8	6		0.0167364	0.0167364
XP_036795996.1	110518530	ancGene_TGD_5307_B	ENSG00000120053	GOT1	aspartate aminotransferase, cytoplasmic-like [Oncorhynchus mykiss]	107.38	2 (2,0)	2	2	2	2		0.00487805	0.00487805
XP_036807189.1	110528732	ancGene_TGD_53408_B	ENSG00000115414	FN1	fibronectin isoform X2 [Oncorhynchus mykiss]	7984.78	8 (3,5)	105	339	8	81		0.136035
XP_036807192.1	110528732	ancGene_TGD_53408_B	ENSG00000115414	FN1	fibronectin isoform X5 [Oncorhynchus mykiss]	7813.75	6 (3,3)	101	335	4	78		0.1397	0.275735
XP_036815347.1	110501963	ancGene_TGD_53409_A	#N/A	#N/A	fibronectin [Oncorhynchus mykiss]	1108.85	1 (1,0)	20	30	17	20		0.0120048	0.0120048
XP_021424446.1	110494071	ancGene_TGD_53813_A	#N/A	#N/A	olfactomedin-4 [Oncorhynchus mykiss]	488.51	1 (1,0)	7	10	10	7		0.0218341	0.0218341
XP_021449253.1	110513914	ancGene_TGD_53814_A	#N/A	#N/A	olfactomedin-4 [Oncorhynchus mykiss]	338.03	1 (1,0)	5	8	8	4		0.0173536	0.0173536
XP_036799331.1	110489189	ancGene_TGD_53936_A	ENSG00000133110	POSTN	transforming growth factor-beta-induced protein ig-h3 isoform X1 [Oncorhynchus mykiss]	441.13	2 (2,0)	7	13	6	7		0.0192308
XP_036825766.1	110504485	ancGene_TGD_53936_A	ENSG00000133110	POSTN	transforming growth factor-beta-induced protein ig-h3 isoform X1 [Oncorhynchus mykiss]	367.57	2 (2,0)	6	9	2	6		0.0132939	0.0325247
XP_021438055.1	110503830	ancGene_TGD_53937_B	#N/A	#N/A	periostin isoform X1 [Oncorhynchus mykiss]	153.44	5 (5,0)	3	3	3	3		0.0034965	0.0034965
XP_036831526.1	110522086	ancGene_TGD_54005_A	ENSG00000111799	COL12A1	collagen alpha-1(XII) chain isoform X1 [Oncorhynchus mykiss]	1917.03	11 (5,6)	37	51	0	37		0.0127182
XP_036831532.1	110522086	ancGene_TGD_54005_A	ENSG00000111799	COL12A1	collagen alpha-1(XII) chain isoform X7 [Oncorhynchus mykiss]	1914.94	6 (1,5)	37	50	0	37		0.0133761
XP_036840749.1	110529470	ancGene_TGD_54005_A	ENSG00000111799	COL12A1	collagen alpha-1(XII) chain isoform X1 [Oncorhynchus mykiss]	818.42	11 (6,5)	16	21	0	16		0.00550892	0.0316033
XP_036814295.1	110500814	ancGene_TGD_54189_A	ENSG00000108515	ENO3	beta-enolase isoform X1 [Oncorhynchus mykiss]	493.75	17 (4,13)	9	16	13	9		0.0351648	0.0351648
XP_036803657.1	110491163	ancGene_TGD_54190_A	ENSG00000074800	ENO1	enolase isoform X1 [Oncorhynchus mykiss]	365.25	15 (4,11)	7	11	8	6		0.025463	0.025463
XP_021414840.2	110487241	ancGene_TGD_54223_A	ENSG00000163131	CTSS	cathepsin S [Oncorhynchus mykiss]	381.93	1 (1,0)	7	10	9	7		0.030303
XP_021449631.2	100136261	ancGene_TGD_54223_A	ENSG00000163131	CTSS	cathepsin S [Oncorhynchus mykiss]	141.8	1 (1,0)	3	3	2	3		0.00909091	0.0393939
XP_021471654.2	110532251	ancGene_TGD_5429_B	ENSG00000125775	SDCBP2	syntenin-1 [Oncorhynchus mykiss]	215.7	2 (2,0)	3	4	4	3		0.013289	0.013289
XP_021432976.2	110500126	ancGene_TGD_54427_A	ENSG00000151655	ITIH2	inter-alpha-trypsin inhibitor heavy chain H2 [Oncorhynchus mykiss]	1830.52	1 (1,0)	23	57	10	20		0.0604454
XP_036800586.1	110490758	ancGene_TGD_54427_A	ENSG00000151655	ITIH2	inter-alpha-trypsin inhibitor heavy chain H2 [Oncorhynchus mykiss]	1802.82	1 (1,0)	23	61	14	20		0.0649627	0.125408
XP_036806479.1	110494513	ancGene_TGD_54428_A	ENSG00000162267	ITIH3	inter-alpha-trypsin inhibitor heavy chain H3 [Oncorhynchus mykiss]	1294.01	1 (1,0)	17	31	27	14		0.0341034
XP_021465271.2	110527952	ancGene_TGD_54428_A	ENSG00000162267	ITIH3	inter-alpha-trypsin inhibitor heavy chain H3 [Oncorhynchus mykiss]	536.92	1 (1,0)	10	13	9	9		0.0142857	0.0483891
XP_021424380.2	110494030	ancGene_TGD_54429_A	ENSG00000055955	ITIH4	inter-alpha-trypsin inhibitor heavy chain H3 isoform X1 [Oncorhynchus mykiss]	2510.84	4 (1,3)	38	89	70	30		0.0976948
XP_021466163.2	110528433	ancGene_TGD_54429_A	ENSG00000055955	ITIH4	inter-alpha-trypsin inhibitor heavy chain H4 isoform X1 [Oncorhynchus mykiss]	1951.39	6 (3,3)	29	68	49	24		0.0763187	0.174014
XP_021432249.2	110499430	ancGene_TGD_54439_A	#N/A	#N/A	high choriolytic enzyme 2 [Oncorhynchus mykiss]	174.4	1 (1,0)	2	2	2	2		0.0078125	0.0078125
XP_021429857.1	110497803	ancGene_TGD_54806_B	#N/A	#N/A	poly(U)-specific endoribonuclease-C [Oncorhynchus mykiss]	351.84	1 (1,0)	5	6	6	4		0.0167598	0.0167598
XP_036801010.1	110511775	ancGene_TGD_5916_A	#N/A	#N/A	uncharacterized protein LOC110511775 isoform X1 [Oncorhynchus mykiss]	670.78	4 (4,0)	10	16	16	9		0.0155039	0.0155039
XP_036813876.1	110502252	ancGene_TGD_5917_A	#N/A	#N/A	zona pellucida glycoprotein d isoform X1 [Oncorhynchus mykiss]	843.91	2 (2,0)	14	32	32	11		0.079602	0.079602
XP_021457811.1	110523446	ancGene_TGD_5921_B	ENSG00000132840	BHMT2	betaine--homocysteine S-methyltransferase 1 [Oncorhynchus mykiss]	128.27	2 (1,1)	3	3	3	3		0.0075	0.0075
XP_021471789.1	110532327	ancGene_TGD_614_A	ENSG00000142657	PGD	6-phosphogluconate dehydrogenase, decarboxylating [Oncorhynchus mykiss]	91.42	1 (1,0)	2	2	2	2		0.00414079	0.00414079
XP_021424313.2	110493991	ancGene_TGD_649_A	ENSG00000071127	WDR1	WD repeat-containing protein 1 [Oncorhynchus mykiss]	379.36	1 (1,0)	8	11	5	8		0.0181518
XP_021466226.2	110528464	ancGene_TGD_649_A	ENSG00000071127	WDR1	WD repeat-containing protein 1 [Oncorhynchus mykiss]	327.18	1 (1,0)	8	8	2	8		0.0132013	0.0313531
XP_021422784.1	110492668	ancGene_TGD_6743_A	#N/A	#N/A	para-nitrobenzyl esterase [Oncorhynchus mykiss]	301.52	4 (4,0)	5	6	6	5		0.010084	0.010084
XP_021425157.1	110494441	ancGene_TGD_6748_B	ENSG00000198848	CES1	carboxylesterase 3 isoform X1 [Oncorhynchus mykiss]	1287.23	2 (2,0)	22	44	44	17		0.0791367	0.0791367
XP_021425601.1	110494661	ancGene_TGD_679_A	ENSG00000078369	GNB1	guanine nucleotide-binding protein G(I)/G(S)/G(T) subunit beta-1 [Oncorhynchus mykiss]	197.8	19 (8,11)	4	5	5	4		0.0147059	0.0147059
XP_021418842.1	110490048	ancGene_TGD_6821_A	ENSG00000196083	IL1RAP	interleukin-1 receptor accessory protein isoform X1 [Oncorhynchus mykiss]	146.64	2 (2,0)	3	4	4	3		0.00556328	0.00556328
XP_021422118.1	100136651	ancGene_TGD_7069_A	ENSG00000126759	CFP	properdin isoform X1 [Oncorhynchus mykiss]	169.05	2 (1,1)	4	6	6	4		0.0134228	0.0134228
XP_021442086.1	110506639	ancGene_TGD_7551_A	ENSG00000110651	CD81	CD81 antigen [Oncorhynchus mykiss]	267.44	1 (1,0)	3	5	1	3		0.0209205
XP_021463210.1	110526509	ancGene_TGD_7551_A	ENSG00000110651	CD81	CD81 antigen [Oncorhynchus mykiss]	224.75	1 (1,0)	3	5	1	3		0.0209205	0.041841
XP_021413564.2	110486362	ancGene_TGD_7623_A	ENSG00000130175	PRKCSH	glucosidase 2 subunit beta [Oncorhynchus mykiss]	96.4	3 (3,0)	2	2	2	2		0.00371747	0.00371747
NP_001118093.1	100136644	ancGene_TGD_7713_A	ENSG00000039537	C6	complement component C6 precursor [Oncorhynchus mykiss]	2110.44	2 (2,0)	29	64	64	25		0.0680128	0.0680128
XP_021467018.2	110529222	ancGene_TGD_8052_A	#N/A	#N/A	phospholipase B1, membrane-associated [Oncorhynchus mykiss]	149.76	1 (1,0)	3	3	3	3		0.00689655	0.00689655
XP_036831202.1	100136785	ancGene_TGD_8338_A	ENSG00000110169	HPX	hemopexin isoform X1 [Oncorhynchus mykiss]	1468.5	2 (2,0)	19	106	106	15		0.238202	0.238202
XP_021464322.1	100136612	ancGene_TGD_8338_B	ENSG00000110169	HPX	hemopexin [Oncorhynchus mykiss]	1894.68	1 (1,0)	24	133	133	20		0.300905	0.300905
XP_021476736.2	110535792	ancGene_TGD_8795_A	ENSG00000196136	SERPINA3	alpha-1-antitrypsin isoform X2 [Oncorhynchus mykiss]	951.43	14 (14,0)	12	31	31	6		0.0418354
XP_021461142.2	110525399	ancGene_TGD_8795_A	ENSG00000196136	SERPINA3	alpha-1-antitrypsin-like protein CM55-ST [Oncorhynchus mykiss]	417.56	1 (1,0)	6	8	8	4		0.0164271	0.0582625
XP_021467878.1	110529734	ancGene_TGD_8796_A	ENSG00000140093	SERPINA10	serpin peptidase inhibitor, clade A (alpha-1 antiproteinase, antitrypsin), member 10a [Oncorhynchus mykiss]	644.65	1 (1,0)	10	19	19	9		0.0484694	0.0484694
XP_021440586.2	110505592	ancGene_TGD_8796_B	ENSG00000140093	SERPINA10	protein Z-dependent protease inhibitor [Oncorhynchus mykiss]	1095.67	1 (1,0)	18	31	29	13		0.0769231
XP_021429991.2	110497872	ancGene_TGD_8796_B	ENSG00000140093	SERPINA10	protein Z-dependent protease inhibitor-like isoform X1 [Oncorhynchus mykiss]	322.18	4 (4,0)	5	6	4	5		0.0136054	0.0905285
XP_021462340.1	110526065	ancGene_TGD_8806_A	ENSG00000099937	SERPIND1	heparin cofactor 2 [Oncorhynchus mykiss]	464.71	1 (1,0)	8	16	16	8		0.0275862	0.0275862
XP_021433372.1	110500366	ancGene_TGD_8809_A	ENSG00000106366	SERPINE1	plasminogen activator inhibitor 1 [Oncorhynchus mykiss]	214.21	2 (2,0)	4	6	6	2		0.0154639	0.0154639
XP_021436538.1	110502655	ancGene_TGD_8975_A	ENSG00000101162	TUBB1	tubulin beta chain-like [Oncorhynchus mykiss]	84.28	4 (1,3)	2	3	1	2		0.00674157	0.00674157
XP_021443198.2	110507500	ancGene_TGD_9014_A	#N/A	#N/A	delta-like protein C [Oncorhynchus mykiss]	181.55	1 (1,0)	3	5	5	3		0.00744048	0.00744048
XP_021468596.2	110530103	ancGene_TGD_9088_B	#N/A	#N/A	scinderin like b [Oncorhynchus mykiss]	290.76	3 (2,1)	5	6	6	5		0.00833333	0.00833333
XP_036825027.1	110522753	ancGene_TGD_9180_A	ENSG00000160111	CPAMD8	C3 and PZP-like alpha-2-macroglobulin domain-containing protein 8 [Oncorhynchus mykiss]	126.93	2 (1,1)	3	3	3	3		0.00161464	0.00161464
XP_036803602.1	118939584	ancGene_TGD_9189_B	#N/A	#N/A	complement C3-like [Oncorhynchus mykiss]	790.13	1 (1,0)	9	36	0	8		0.0888889	0.0888889
XP_021442206.2	110506715	ancGene_TGD_9279_A	ENSG00000124299	PEPD	xaa-Pro dipeptidase isoform X2 [Oncorhynchus mykiss]	192.3	2 (2,0)	4	5	5	4		0.0101215	0.0101215
XP_036844001.1	110532178	ancGene_TGD_9507_A	ENSG00000188157	AGRN	agrin isoform X1 [Oncorhynchus mykiss]	248.11	10 (10,0)	6	8	4	6		0.00382226
XP_036802651.1	110491868	ancGene_TGD_9507_A	ENSG00000188157	AGRN	agrin isoform X1 [Oncorhynchus mykiss]	178.38	10 (10,0)	4	5	1	4		0.00238892	0.00621118
NP_001117719.1	100135864	#N/A	#N/A	#N/A	apolipoprotein A-I-1 precursor [Oncorhynchus mykiss]	2829.79	1 (1,0)	36	374	313	25		1.42748	1.42748
NP_001117882.1	100136111	#N/A	#N/A	#N/A	complement factor H precursor [Oncorhynchus mykiss]	2472.13	1 (1,0)	34	108	56	29		0.130593	0.130593
NP_001117851.1	110497527	#N/A	#N/A	#N/A	plasma protease C1 inhibitor precursor [Oncorhynchus mykiss]	2330.72	1 (1,0)	33	102	58	19		0.166939	0.166939
NP_001117863.1	100136085	#N/A	#N/A	#N/A	plasminogen precursor [Oncorhynchus mykiss]	1872.03	1 (1,0)	30	65	45	23		0.0798526	0.0798526
NP_001117869.1	100136095	#N/A	#N/A	#N/A	alpha-1-antiproteinase-like protein precursor [Oncorhynchus mykiss]	2330	1 (1,0)	27	202	202	16		0.474178	0.474178
NP_001117673.1	100135805	#N/A	#N/A	#N/A	complement factor B/C2-B precursor [Oncorhynchus mykiss]	1682.13	1 (1,0)	24	45	45	20		0.0571792	0.0571792
NP_001117709.1	100135850	#N/A	#N/A	#N/A	sex hormone-binding globulin precursor [Oncorhynchus mykiss]	2027.6	1 (1,0)	24	99	99	18		0.24937	0.24937
NP_001117856.1	100136077	#N/A	#N/A	#N/A	prothrombin precursor [Oncorhynchus mykiss]	1656.5	1 (1,0)	22	100	27	18		0.160772	0.160772
NP_001118072.1	100136610	#N/A	#N/A	#N/A	zona pellucida glycoprotein 2.3 precursor [Oncorhynchus mykiss]	1828.6	1 (1,0)	22	131	129	13		0.25	0.25
NP_001117898.1	100136130	#N/A	#N/A	#N/A	complement component C9 precursor [Oncorhynchus mykiss]	1798.97	1 (1,0)	21	98	98	17		0.163062	0.163062
NP_001117879.1	100136108	#N/A	#N/A	#N/A	complement component 7a precursor [Oncorhynchus mykiss]	1203.68	1 (1,0)	19	31	31	18		0.0366864	0.0366864
NP_001117707.1	100135845	#N/A	#N/A	#N/A	actin beta [Oncorhynchus mykiss]	1127.33	8 (4,4)	16	43	22	12		0.114667	0.114667
NP_001118079.1	100136625	#N/A	#N/A	#N/A	complement component C8 beta chain precursor [Oncorhynchus mykiss]	882.95	1 (1,0)	14	27	27	12		0.0459966	0.0459966
NP_001118183.1	100136761	#N/A	#N/A	#N/A	cathepsin D precursor [Oncorhynchus mykiss]	1001.22	2 (2,0)	14	39	39	11		0.0979899	0.0979899
NP_001117745.1	100135906	#N/A	#N/A	#N/A	vitelline envelope protein alpha precursor [Oncorhynchus mykiss]	945.26	1 (1,0)	13	48	48	11		0.0852575	0.0852575
NP_001158580.1	100305204	#N/A	#N/A	#N/A	heme-binding protein 2 precursor [Oncorhynchus mykiss]	851.16	4 (1,3)	12	23	23	10		0.106977	0.106977
NP_001181938.1	100499493	#N/A	#N/A	#N/A	94 kD glucose-regulated protein precursor [Oncorhynchus mykiss]	703.2	2 (1,1)	12	16	4	12		0.0201258	0.0201258
NP_001117704.1	100135841	#N/A	#N/A	#N/A	heat shock cognate 70 kDa protein [Oncorhynchus mykiss]	748.32	5 (3,2)	11	19	4	10		0.0291859	0.0291859
NP_001117853.1	100136074	#N/A	#N/A	#N/A	protein LEG1 homolog precursor [Oncorhynchus mykiss]	774.64	1 (1,0)	11	21	20	8		0.0578512	0.0578512
NP_001117855.1	100136076	#N/A	#N/A	#N/A	chitinase precursor [Oncorhynchus mykiss]	646.76	3 (1,2)	11	16	16	8		0.0345572	0.0345572
NP_001118145.1	100136709	#N/A	#N/A	#N/A	sex hormone-binding globulin beta form precursor [Oncorhynchus mykiss]	861.04	1 (1,0)	11	43	43	10		0.104369	0.104369
NP_001117858.1	100136079	#N/A	#N/A	#N/A	protein AMBP precursor [Oncorhynchus mykiss]	505.18	1 (1,0)	10	15	15	7		0.0421348	0.0421348
NP_001117649.1	100135778	#N/A	#N/A	#N/A	collagen 1a1 precursor [Oncorhynchus mykiss]	625.85	1 (1,0)	9	14	1	7		0.00966184	0.00966184
NP_001118063.1	100136599	#N/A	#N/A	#N/A	heat shock 90kDa protein 1 beta isoform b [Oncorhynchus mykiss]	491.94	3 (1,2)	9	12	1	9		0.0165746	0.0165746
NP_001118096.1	100136648	#N/A	#N/A	#N/A	complement component C8 alpha chain precursor [Oncorhynchus mykiss]	608.22	1 (1,0)	9	14	14	9		0.0227642	0.0227642
NP_001118206.1	100136793	#N/A	#N/A	#N/A	simple type II keratin K8b (S2) [Oncorhynchus mykiss]	558.54	33 (1,32)	9	12	9	9		0.0223464	0.0223464
NP_001268327.1	101268961	#N/A	#N/A	#N/A	ERp57 precursor [Oncorhynchus mykiss]	485.87	1 (1,0)	9	13	3	8		0.0263692	0.0263692
NP_001118017.1	100136291	#N/A	#N/A	#N/A	hemoglobin subunit beta-4 [Oncorhynchus mykiss]	513.01	3 (1,2)	8	19	3	7		0.128378	0.128378
NP_001117940.1	100136192	#N/A	#N/A	#N/A	14-3-3 protein beta/alpha-1 [Oncorhynchus mykiss]	628.68	7 (1,6)	7	9	6	6		0.0368852	0.0368852
NP_001117942.1	100136194	#N/A	#N/A	#N/A	tyrosine 3-monooxygenase/tryptophan 5-monooxygenase activation protein, theta polypeptide a [Oncorhynchus mykiss]	330.55	8 (3,5)	7	9	5	6		0.0367347	0.0367347
NP_001118090.1	100136641	#N/A	#N/A	#N/A	complement component 7b precursor [Oncorhynchus mykiss]	315.95	1 (1,0)	7	8	8	7		0.00990099	0.00990099
NP_001118188.1	100136768	#N/A	#N/A	#N/A	lysozyme C II precursor [Oncorhynchus mykiss]	619.94	2 (2,0)	7	17	4	6		0.118056	0.118056
NP_001153967.1	100301666	#N/A	#N/A	#N/A	C type lectin receptor B [Oncorhynchus mykiss]	379.3	1 (1,0)	7	10	10	7		0.0416667	0.0416667
NP_001154027.1	100301726	#N/A	#N/A	#N/A	hemoglobin subunit beta-1 [Oncorhynchus mykiss]	468.89	2 (2,0)	7	17	0	6		0.115646	0.115646
NP_001117880.1	100136109	#N/A	#N/A	#N/A	complement component C8 gamma chain precursor [Oncorhynchus mykiss]	340.46	1 (1,0)	6	10	10	5		0.0452489	0.0452489
NP_001118120.1	100136677	#N/A	#N/A	#N/A	insulin-like growth factor-binding protein 7 precursor [Oncorhynchus mykiss]	404.91	1 (1,0)	6	8	4	5		0.0304183	0.0304183
NP_001153952.1	100301642	#N/A	#N/A	#N/A	mannan-binding lectin H2 precursor [Oncorhynchus mykiss]	402	2 (2,0)	6	21	21	6		0.0867769	0.0867769
NP_001158699.1	100305322	#N/A	#N/A	#N/A	peptidyl-prolyl cis-trans isomerase FKBP2 precursor [Oncorhynchus mykiss]	337.44	2 (2,0)	6	10	10	5		0.0729927	0.0729927
NP_001117679.1	100135811	#N/A	#N/A	#N/A	collagen alpha-2(I) chain precursor [Oncorhynchus mykiss]	268.32	1 (1,0)	5	5	2	5		0.00368732	0.00368732
NP_001117750.1	100135913	#N/A	#N/A	#N/A	retinol-binding protein 4 precursor [Oncorhynchus mykiss]	454.02	1 (1,0)	5	15	1	3		0.078125	0.078125
NP_001117980.1	100136244	#N/A	#N/A	#N/A	tissue inhibitor of metalloproteinase 2 precursor [Oncorhynchus mykiss]	320.77	2 (2,0)	5	12	12	5		0.0545455	0.0545455
NP_001154920.1	100301979	#N/A	#N/A	#N/A	apolipoprotein A-II precursor [Oncorhynchus mykiss]	562.78	1 (1,0)	5	71	56	4		0.496503	0.496503
NP_001233280.1	100653480	#N/A	#N/A	#N/A	serine (or cysteine) peptidase inhibitor, clade F, member 2b [Oncorhynchus mykiss]	348.74	2 (2,0)	5	16	16	4		0.0395062	0.0395062
NP_001117775.1	100135963	#N/A	#N/A	#N/A	nucleoside diphosphate kinase [Oncorhynchus mykiss]	247.72	4 (1,3)	4	10	8	3		0.0662252	0.0662252
NP_001118020.1	100136294	#N/A	#N/A	#N/A	ferritin H-2 [Oncorhynchus mykiss]	224.75	22 (5,17)	4	5	5	4		0.0284091	0.0284091
NP_001118022.1	100136296	#N/A	#N/A	#N/A	alpha-globin I [Oncorhynchus mykiss]	217.14	5 (1,4)	4	5	3	4		0.034965	0.034965
NP_001118193.1	100136775	#N/A	#N/A	#N/A	pentraxin precursor [Oncorhynchus mykiss]	287.85	1 (1,0)	4	5	5	4		0.0211864	0.0211864
NP_001117826.1	100136031	#N/A	#N/A	#N/A	type I keratin S8 [Oncorhynchus mykiss]	159.17	5 (2,3)	3	3	2	3		0.00681818	0.00681818
NP_001117852.1	100136073	#N/A	#N/A	#N/A	complement C1r subcomponent precursor [Oncorhynchus mykiss]	195.7	1 (1,0)	3	4	4	3		0.00565771	0.00565771
NP_001117876.1	100136105	#N/A	#N/A	#N/A	complement receptor-like precursor [Oncorhynchus mykiss]	150.61	1 (1,0)	3	3	1	3		0.00946372	0.00946372
NP_001118023.1	100136297	#N/A	#N/A	#N/A	hemoglobin subunit alpha [Oncorhynchus mykiss]	135.33	4 (2,2)	3	3	2	3		0.020979	0.020979
NP_001118051.1	100136343	#N/A	#N/A	#N/A	gonadal-soma derived growth factor precursor [Oncorhynchus mykiss]	225.85	1 (1,0)	3	3	3	3		0.0139535	0.0139535
NP_001118174.1	100136750	#N/A	#N/A	#N/A	SPARC precursor [Oncorhynchus mykiss]	169.2	2 (2,0)	3	4	4	3		0.0133333	0.0133333
NP_001118176.1	100136752	#N/A	#N/A	#N/A	cystatin precursor [Oncorhynchus mykiss]	194.33	1 (1,0)	3	6	6	3		0.0461538	0.0461538
NP_001158629.1	100305252	#N/A	#N/A	#N/A	Profilin-1 [Oncorhynchus mykiss]	169.75	1 (1,0)	3	3	3	3		0.020979	0.020979
NP_001158642.1	100305265	#N/A	#N/A	#N/A	ADP-ribosylation factor 1 [Oncorhynchus mykiss]	167.28	1 (1,0)	3	5	4	2		0.0277778	0.0277778
NP_001233251.1	100653429	#N/A	#N/A	#N/A	properdin P factor complement 2 precursor [Oncorhynchus mykiss]	195.25	1 (1,0)	3	4	4	3		0.00890869	0.00890869
NP_001117662.1	100135794	#N/A	#N/A	#N/A	N-acylneuraminate cytidylyltransferase [Oncorhynchus mykiss]	85.65	13 (13,0)	2	2	2	2		0.00462963	0.00462963
NP_001117732.1	100135886	#N/A	#N/A	#N/A	apolipoprotein C-II precursor [Oncorhynchus mykiss]	186.94	1 (1,0)	2	3	3	2		0.0267857	0.0267857
NP_001117811.1	100136004	#N/A	#N/A	#N/A	elongation factor EF1 alpha [Oncorhynchus mykiss]	91.17	10 (4,6)	2	2	2	2		0.00433839	0.00433839
NP_001117890.1	100136120	#N/A	#N/A	#N/A	clusterin-1 [Oncorhynchus mykiss]	91.19	1 (1,0)	2	3	1	2		0.00639659	0.00639659
NP_001117931.1	100136183	#N/A	#N/A	#N/A	Na/K ATPase alpha subunit isoform 1c [Oncorhynchus mykiss]	171.2	15 (10,5)	2	3	3	2		0.00292683	0.00292683
NP_001117989.1	100136253	#N/A	#N/A	#N/A	vascular cell adhesion molecule-like protein [Oncorhynchus mykiss]	104.98	1 (1,0)	2	2	2	2		0.0108108	0.0108108
NP_001117994.1	100136258	#N/A	#N/A	#N/A	annexin A1a [Oncorhynchus mykiss]	108.36	5 (5,0)	2	2	2	2		0.00589971	0.00589971
NP_001118076.1	100136622	#N/A	#N/A	#N/A	lipoprotein lipase precursor [Oncorhynchus mykiss]	96.27	2 (2,0)	2	3	3	2		0.00596421	0.00596421
NP_001118185.1	100136763	#N/A	#N/A	#N/A	fatty acid-binding protein, heart [Oncorhynchus mykiss]	186.62	1 (1,0)	2	2	2	2		0.0150376	0.0150376
NP_001118196.1	100136778	#N/A	#N/A	#N/A	keratin, type I cytoskeletal 18 [Oncorhynchus mykiss]	127.59	2 (2,0)	2	3	3	2		0.00684932	0.00684932
NP_001153962.1	100301659	#N/A	#N/A	#N/A	brain creatine kinase b [Oncorhynchus mykiss]	100.15	8 (1,7)	2	2	2	2		0.00524934	0.00524934
NP_001154148.1	100301847	#N/A	#N/A	#N/A	NPC intracellular cholesterol transporter 2 precursor [Oncorhynchus mykiss]	102.13	1 (1,0)	2	2	2	2		0.0133333	0.0133333

## Sheet: Atlantic salmon
Protein Set	Gene ID	Common ancestor	Description	SC/aa SA1	SC/aa SA 2	Mean SC/aa	Sum SC/aa Common ancestor
XP_014032104.1	106587969	ancGene_TGD_11318_B	PREDICTED: cathepsin D-like [Salmo salar]	0.040201	0.0628141	0.0515075
XP_014039364.1	106592547	ancGene_TGD_11318_B	PREDICTED: cathepsin D-like [Salmo salar]	0.0376884	0.0603015	0.048995	0.100503
XP_013996438.1	106569524	ancGene_TGD_11471_A	PREDICTED: elongation factor 2-like [Salmo salar]	0.027972	0.020979	0.0244755	0.0244755
NP_001133466.1	100194965	ancGene_TGD_11471_B	Elongation factor 2 [Salmo salar]	0.027972	0.0198135	0.0238928	0.0238928
XP_013980319.1	106561173	ancGene_TGD_11494_A	PREDICTED: pro-cathepsin H-like [Salmo salar]	0.00914634	0.0304878	0.0198171	0.0198171
XP_014067438.1	106611588	ancGene_TGD_11824_A	PREDICTED: cystatin [Salmo salar]	0.030303	0.0454545	0.0378788
XP_014035839.1	106589915	ancGene_TGD_11824_A	PREDICTED: cystatin-like [Salmo salar]	0.0152672	0.0229008	0.019084	0.0569628
XP_014068729.1	106612255	ancGene_TGD_12186_B	PREDICTED: SPARC-like [Salmo salar]	0.0167224	0.0769231	0.0468227	0.0468227
XP_013983351.1	106562836	ancGene_TGD_12488_A	PREDICTED: D-dopachrome decarboxylase-A-like [Salmo salar]	0.0423729	0.0169492	0.029661	0.029661
XP_013990008.1	106566468	ancGene_TGD_12586_A	PREDICTED: deoxyribonuclease gamma-like isoform X1 [Salmo salar]	0.0060241	0.0060241	0.0060241	0.0060241
XP_014049877.1	106601960	ancGene_TGD_12776_B	PREDICTED: rho GDP-dissociation inhibitor 2-like [Salmo salar]	0.00896861	0.0179372	0.0134529	0.0134529
XP_014058952.1	106606967	ancGene_TGD_12777_A	PREDICTED: rho GDP-dissociation inhibitor 1-like isoform X1 [Salmo salar]	0.0195122	0.0146341	0.0170732	0.0170732
NP_001133556.1	100195055	ancGene_TGD_12810_A	Adenylyl cyclase-associated protein 1 [Salmo salar]	0.0235546	0.0214133	0.0224839	0.0224839
XP_013998923.1	106570879	ancGene_TGD_13094_B	PREDICTED: protein crumbs homolog 2-like [Salmo salar]	0.00202703	0.00202703	0.00202703	0.00202703
XP_013982934.1	106562528	ancGene_TGD_13489_B	PREDICTED: secretogranin-3 isoform X1 [Salmo salar]	0.00395257	0.00395257	0.00395257	0.00395257
XP_014035981.1	106590025	ancGene_TGD_1354_A	PREDICTED: integrin beta-1-like isoform X1 [Salmo salar]	0.0386534	0.0199501	0.0293017	0.0293017
XP_013995040.1	106568844	ancGene_TGD_1355_A	PREDICTED: integrin beta-1-like isoform X1 [Salmo salar]	0.0136816	0.00995025	0.0118159	0.0118159
XP_014033146.1	106588549	ancGene_TGD_13683_A	PREDICTED: mucin-19-like [Salmo salar]	0.00227998	0.00729594	0.00478796	0.00478796
XP_013978737.1	106560386	ancGene_TGD_13799_B	PREDICTED: transthyretin isoform X1 [Salmo salar]	0.0469799	0.0469799	0.0469799	0.0469799
XP_014048200.1	106600932	ancGene_TGD_14332_A	PREDICTED: heme-binding protein 2-like [Salmo salar]	0.0930233	0.0651163	0.0790698	0.0790698
XP_013995488.1	106569067	ancGene_TGD_14369_A	PREDICTED: laminin subunit gamma-1-like [Salmo salar]	0.00438871	0.0031348	0.00376176	0.00376176
XP_013999323.1	106571136	ancGene_TGD_14999_A	PREDICTED: cerebellin-2-like [Salmo salar]	0.152838	0.165939	0.159389	0.159389
XP_013998495.1	106570571	ancGene_TGD_15229_A	PREDICTED: myelin P2 protein-like [Salmo salar]	0.0222222	0.037037	0.0296296	0.0296296
XP_014023640.1	106583677	ancGene_TGD_15244_A	PREDICTED: phospholipid transfer protein-like [Salmo salar]	0.0349794	0.0123457	0.0236626	0.0236626
NP_001167032.1	100380276	ancGene_TGD_1603_A	tubulin, alpha 8 like 3-1 [Salmo salar]	0.102222	0.04	0.0711111
XP_014030144.1	106586921	ancGene_TGD_1603_A	PREDICTED: tubulin alpha chain-like [Salmo salar]	0.1	0.0422222	0.0711111	0.142222
XP_014033565.1	106588750	ancGene_TGD_16577_A	PREDICTED: biotinidase-like [Salmo salar]	0.0859232	0.0548446	0.0703839	0.0703839
XP_014013823.1	106578982	ancGene_TGD_16623_A	PREDICTED: retinol-binding protein 4-B [Salmo salar]	0.213542	0.135417	0.174479
XP_014034361.1	100195744	ancGene_TGD_16623_A	PREDICTED: retinol-binding protein 4 isoform X1 [Salmo salar]	0.0729167	0.0520833	0.0625	0.236979
XP_014065714.1	106610722	ancGene_TGD_16652_B	PREDICTED: 14-3-3 protein beta/alpha-1-like [Salmo salar]	0.044	0.044	0.044	0.044
XP_014021386.1	106582657	ancGene_TGD_16654_B	PREDICTED: 14-3-3 protein beta/alpha-1 [Salmo salar]	0.0942623	0.0655738	0.079918	0.079918
XP_014040857.1	106594007	ancGene_TGD_16701_A	PREDICTED: ictacalcin-like [Salmo salar]	0.0217391	0.0217391	0.0217391	0.0217391
XP_014030860.1	106587214	ancGene_TGD_16804_A	PREDICTED: pyruvate kinase PKM-like isoform X1 [Salmo salar]	0.0189274	0.00473186	0.0118297	0.0118297
XP_013988288.1	106565555	ancGene_TGD_16907_A	PREDICTED: actin-related protein 2/3 complex subunit 4 [Salmo salar]	0.0119048	0.0178571	0.014881	0.014881
XP_013982772.1	106562419	ancGene_TGD_17485_A	PREDICTED: dipeptidase 2-like [Salmo salar]	0.00917431	0.0114679	0.0103211	0.0103211
XP_014035885.1	106589952	ancGene_TGD_17512_A	PREDICTED: prosaposin-like isoform X1 [Salmo salar]	0.0595903	0.0484171	0.0540037
XP_014013459.1	106578810	ancGene_TGD_17512_A	PREDICTED: prosaposin-like [Salmo salar]	0.0245747	0.026465	0.0255198	0.0795236
XP_013997489.1	106570064	ancGene_TGD_17620_A	PREDICTED: chloride intracellular channel protein 1-like [Salmo salar]	0.0123967	0.0123967	0.0123967	0.0123967
XP_014014493.1	106579262	ancGene_TGD_17738_A	PREDICTED: angiotensin-converting enzyme-like [Salmo salar]	0.0208655	0.0146832	0.0177743	0.0177743
XP_014019416.1	106581699	ancGene_TGD_17829_A	PREDICTED: actin-related protein 3-like [Salmo salar]	0.0169082	0.0169082	0.0169082	0.0169082
XP_014034010.1	106588954	ancGene_TGD_18274_A	PREDICTED: polypeptide N-acetylgalactosaminyltransferase 4-like [Salmo salar]	0.00511945	0.0187713	0.0119454	0.0119454
XP_013987160.1	106565061	ancGene_TGD_18906_A	PREDICTED: dystroglycan-like [Salmo salar]	0.00221729	0.00997783	0.00609756	0.00609756
XP_014037150.1	106590562	ancGene_TGD_19034_A	PREDICTED: complement C3-like, partial [Salmo salar]	0.0583127	0.0297767	0.0440447
XP_014003887.1	106573398	ancGene_TGD_19034_A	PREDICTED: complement C4-B [Salmo salar]	0.106719	0.0474308	0.0770751	0.12112
XP_013997659.1	106570151	ancGene_TGD_19279_A	PREDICTED: zona pellucida sperm-binding protein 4-like [Salmo salar]	0.00356506	0.0142602	0.00891266	0.00891266
XP_014071954.1	106613828	ancGene_TGD_19615_A	PREDICTED: cysteine-rich motor neuron 1 protein-like [Salmo salar]	0.0364742	0.00911854	0.0227964	0.0227964
XP_014071158.1	106613448	ancGene_TGD_19711_A	PREDICTED: vitellogenin-like [Salmo salar]	0.0296643	0.10929	0.069477	0.069477
XP_014024135.1	100136426	ancGene_TGD_19715_A	PREDICTED: vitellogenin [Salmo salar]	0.459916	1.72875	1.09433	1.09433
XP_014005628.1	106574315	ancGene_TGD_19939_A	PREDICTED: carboxypeptidase B2 [Salmo salar]	0.0140515	0.0117096	0.0128806	0.0128806
XP_014020009.1	106581956	ancGene_TGD_20193_A	PREDICTED: deoxyribonuclease-2-alpha-like isoform X1 [Salmo salar]	0.00479616	0.0143885	0.00959233	0.00959233
XP_014051110.1	106602776	ancGene_TGD_2030_A	PREDICTED: ecto-ADP-ribosyltransferase 4-like [Salmo salar]	0.154412	0.0698529	0.112132	0.112132
XP_014058670.1	106606823	ancGene_TGD_20315_B	PREDICTED: CD97 antigen-like [Salmo salar]	0.00979192	0.00856793	0.00917993	0.00917993
XP_014056487.1	106605407	ancGene_TGD_20526_B	PREDICTED: tubulin beta chain-like [Salmo salar]	0.107865	0.0651685	0.0865169	0.0865169
XP_014005483.1	106574253	ancGene_TGD_20605_B	PREDICTED: tumor necrosis factor receptor superfamily member 11B-like [Salmo salar]	0.0152439	0.00609756	0.0106707	0.0106707
XP_014066476.1	106611125	ancGene_TGD_20653_A	PREDICTED: apolipoprotein B-100-like [Salmo salar]	0.0130465	0.00480659	0.00892653	0.00892653
XP_013999411.1	100136579	ancGene_TGD_20654_B	PREDICTED: apolipoprotein B-100 isoform X3 [Salmo salar]	0.0586777	0.0338843	0.046281
XP_013999410.1	100136579	ancGene_TGD_20654_B	PREDICTED: apolipoprotein B-100 isoform X2 [Salmo salar]	0.0330535	0.0201994	0.0266264	0.0729074
XP_013999413.1	106571178	ancGene_TGD_20655_A	PREDICTED: apolipoprotein B-100-like [Salmo salar]	0.0150921	0.00120736	0.00814971	0.00814971
XP_014063047.1	106609123	ancGene_TGD_20837_A	PREDICTED: L-lactate dehydrogenase B chain [Salmo salar]	0.0389222	0.0419162	0.0404192	0.0404192
XP_013986797.1	106564857	ancGene_TGD_20844_A	PREDICTED: malate dehydrogenase, cytoplasmic-like isoform X1 [Salmo salar]	0.04	0.0314286	0.0357143	0.0357143
XP_014010827.1	106577387	ancGene_TGD_20844_B	PREDICTED: malate dehydrogenase, cytoplasmic-like isoform X1 [Salmo salar]	0.0748503	0.0628743	0.0688623
XP_014010829.1	106577388	ancGene_TGD_20844_B	PREDICTED: malate dehydrogenase, cytoplasmic-like [Salmo salar]	0.0748503	0.0628743	0.0688623	0.137725
XP_014060522.1	106607754	ancGene_TGD_20948_A	PREDICTED: protein LEG1 homolog [Salmo salar]	0.115702	0.0881543	0.101928
XP_013999800.1	106571352	ancGene_TGD_20948_A	PREDICTED: protein LEG1 homolog [Salmo salar]	0.0810056	0.0418994	0.0614525	0.163381
XP_014035769.1	106589883	ancGene_TGD_21185_A	PREDICTED: vinculin-like isoform X1 [Salmo salar]	0.0131209	0.0178069	0.0154639	0.0154639
XP_014006414.1	106574835	ancGene_TGD_21193_A	PREDICTED: uncharacterized protein LOC106574835 [Salmo salar]	0.686275	0.803922	0.745098	0.745098
XP_014069949.1	106612870	ancGene_TGD_2143_A	PREDICTED: complement C4-like [Salmo salar]	0.0674811	0.0372309	0.052356
XP_014018122.1	106581002	ancGene_TGD_2143_A	PREDICTED: complement C4-B-like [Salmo salar]	0.0576923	0.0308858	0.044289	0.0966451
XP_014057390.1	106605920	ancGene_TGD_2144_A	PREDICTED: complement C4-like, partial [Salmo salar]	0.0610979	0.0381862	0.049642	0.049642
XP_013996147.1	106569365	ancGene_TGD_2145_A	PREDICTED: complement C3-like isoform X1 [Salmo salar]	0.0511571	0.043849	0.047503
XP_013986027.1	106564448	ancGene_TGD_2145_A	PREDICTED: cobra venom factor-like [Salmo salar]	0.0345679	0.017284	0.0259259	0.073429
XP_014042342.1	106595495	ancGene_TGD_2146_B	PREDICTED: complement C3 [Salmo salar]	0.728365	0.384014	0.55619
XP_013986740.1	106564830	ancGene_TGD_2146_B	PREDICTED: complement C3-like [Salmo salar]	0.103511	0.0708232	0.0871671
XP_014028509.1	106586139	ancGene_TGD_2146_B	PREDICTED: complement C3-like [Salmo salar]	0.0721649	0.0309278	0.0515464	0.694903
XP_013987022.1	106564993	ancGene_TGD_21515_B	PREDICTED: N-acetylmuramoyl-L-alanine amidase-like [Salmo salar]	0.0871369	0.0311203	0.0591286	0.0591286
XP_014054839.1	106604583	ancGene_TGD_21517_A	PREDICTED: leukocyte cell-derived chemotaxin-2-like isoform X1 [Salmo salar]	0.371795	0.320513	0.346154	0.346154
XP_014044164.1	106597507	ancGene_TGD_21932_A	PREDICTED: UDP-glucose 6-dehydrogenase-like isoform X1 [Salmo salar]	0.00952381	0.0142857	0.0119048	0.0119048
XP_014059766.1	106607372	ancGene_TGD_22132_A	PREDICTED: hemoglobin subunit beta-like [Salmo salar]	0.317568	0.0945946	0.206081
XP_014042118.1	106595268	ancGene_TGD_22132_A	PREDICTED: hemoglobin subunit beta-like [Salmo salar]	0.364865	0.0743243	0.219595
XP_014048427.1	106601051	ancGene_TGD_22132_A	PREDICTED: hemoglobin subunit beta-like [Salmo salar]	0.300885	0.0973451	0.199115	0.624791
XP_014041638.1	106594777	ancGene_TGD_22139_A	PREDICTED: hemoglobin subunit alpha-4-like [Salmo salar]	0.167832	0.027972	0.0979021
XP_014048452.1	106601071	ancGene_TGD_22139_A	PREDICTED: hemoglobin subunit alpha-4 [Salmo salar]	0.0699301	0.013986	0.041958	0.13986
XP_014054426.1	106604359	ancGene_TGD_22391_A	PREDICTED: bifunctional epoxide hydrolase 2-like [Salmo salar]	0.0250447	0.0268336	0.0259392	0.0259392
XP_014025952.1	106584872	ancGene_TGD_22610_A	PREDICTED: EGF-containing fibulin-like extracellular matrix protein 1 isoform X1 [Salmo salar]	0.0479616	0.0407674	0.0443645	0.0443645
NP_001133794.1	100195293	ancGene_TGD_22612_A	fibulin-1 precursor [Salmo salar]	0.041847	0.034632	0.0382395
XP_014025344.1	106584496	ancGene_TGD_22612_A	PREDICTED: fibulin-1-like isoform X1 [Salmo salar]	0.0347323	0.0274964	0.0311143	0.0693539
XP_014024516.1	106584136	ancGene_TGD_22818_A	PREDICTED: proteoglycan 4-like isoform X1 [Salmo salar]	0.025066	0.00923483	0.0171504
XP_013978510.1	106560287	ancGene_TGD_22818_A	PREDICTED: proteoglycan 4-like [Salmo salar]	0.0143603	0.00522193	0.00979112	0.0269415
XP_014011142.1	106577549	ancGene_TGD_22842_A	PREDICTED: sex hormone-binding globulin-like [Salmo salar]	0.20403	0.171285	0.187657
XP_014069346.1	106612582	ancGene_TGD_22842_A	PREDICTED: vitamin K-dependent protein S-like isoform X2 [Salmo salar]	0.0977995	0.0586797	0.0782396	0.265897
XP_014038491.1	106591788	ancGene_TGD_22929_B	PREDICTED: cartilage acidic protein 1-like isoform X1 [Salmo salar]	0.0246479	0.0299296	0.0272887	0.0272887
XP_014068814.1	106612297	ancGene_TGD_23020_A	PREDICTED: glutathione peroxidase 3-like [Salmo salar]	0.0305677	0.0218341	0.0262009	0.0262009
XP_013997271.1	106569985	ancGene_TGD_2311_A	PREDICTED: triosephosphate isomerase A [Salmo salar]	0.0443548	0.0322581	0.0383065	0.0383065
XP_013981063.1	100196524	ancGene_TGD_23165_A	PREDICTED: glucose-6-phosphate isomerase [Salmo salar]	0.0669078	0.0271248	0.0470163	0.0470163
XP_013982708.1	106562377	ancGene_TGD_23166_A	PREDICTED: glucose-6-phosphate isomerase-like [Salmo salar]	0.0650995	0.0759494	0.0705244	0.0705244
XP_013993370.1	106567969	ancGene_TGD_23709_A	PREDICTED: clathrin heavy chain 1-like isoform X1 [Salmo salar]	0.00357143	0.00238095	0.00297619	0.00297619
XP_013980435.1	100380781	ancGene_TGD_24068_B	PREDICTED: zona pellucida sperm-binding protein 3 [Salmo salar]	0.114416	0.0961098	0.105263	0.105263
XP_014043754.1	106597041	ancGene_TGD_24259_A	PREDICTED: mannan-binding lectin serine protease 2-like [Salmo salar]	0.0287356	0.0158046	0.0222701	0.0222701
XP_014005348.1	106574204	ancGene_TGD_24260_A	PREDICTED: complement C1r-A subcomponent-like isoform X1 [Salmo salar]	0.0268741	0.0169731	0.0219236	0.0219236
XP_014010562.1	106577197	ancGene_TGD_24420_A	PREDICTED: catechol O-methyltransferase domain-containing protein 1-like [Salmo salar]	0.255061	0.1417	0.198381	0.198381
XP_013979697.1	106560849	ancGene_TGD_24427_A	PREDICTED: cholesteryl ester transfer protein-like [Salmo salar]	0.0341365	0.0261044	0.0301205	0.0301205
XP_014058778.1	100195790	ancGene_TGD_2454_A	PREDICTED: coronin-1A isoform X1 [Salmo salar]	0.0131579	0.00438596	0.00877193	0.00877193
XP_014014374.1	106579212	ancGene_TGD_2457_B	PREDICTED: uncharacterized protein LOC106579212 [Salmo salar]	0.0226293	0.0215517	0.0220905	0.0220905
XP_014055605.1	100136420	ancGene_TGD_24601_A	PREDICTED: lysozyme g isoform X1 [Salmo salar]	0.085	0.06	0.0725	0.0725
XP_014038125.1	106591438	ancGene_TGD_24695_A	PREDICTED: 14-3-3 protein beta/alpha-A-like, partial [Salmo salar]	0.0189873	0.0126582	0.0158228	0.0158228
XP_014010062.1	106576976	ancGene_TGD_25002_A	PREDICTED: heme-binding protein 2-like [Salmo salar]	0.0441176	0.117647	0.0808824	0.0808824
XP_013998969.1	106570911	ancGene_TGD_25183_A	PREDICTED: serum albumin 2-like [Salmo salar]	0.402961	0.217105	0.310033	0.310033
XP_013980596.1	106561308	ancGene_TGD_25197_B	PREDICTED: CD44 antigen-like [Salmo salar]	0.00851064	0.00425532	0.00638298	0.00638298
XP_014004431.1	106573682	ancGene_TGD_25795_B	PREDICTED: coactosin-like protein [Salmo salar]	0.0422535	0.0140845	0.028169	0.028169
XP_014012006.1	106578009	ancGene_TGD_25890_B	PREDICTED: urokinase plasminogen activator surface receptor-like [Salmo salar]	0.0146341	0.0097561	0.0121951	0.0121951
XP_013984632.1	106563505	ancGene_TGD_25988_A	PREDICTED: cofilin-2-like [Salmo salar]	0.0898204	0.0778443	0.0838323
XP_014051948.1	106603165	ancGene_TGD_25988_A	PREDICTED: cofilin-2-like isoform X1 [Salmo salar]	0.0838323	0.0718563	0.0778443	0.161677
XP_014026610.1	106585199	ancGene_TGD_26116_A	PREDICTED: selenoprotein P [Salmo salar]	0.0224439	0.0074813	0.0149626	0.0149626
XP_013995921.1	106569257	ancGene_TGD_26117_A	PREDICTED: selenoprotein Pb-like [Salmo salar]	0.032491	0.0108303	0.0216606	0.0216606
XP_014017528.1	100136573	ancGene_TGD_26148_B	PREDICTED: apolipoprotein A-I isoform X1 [Salmo salar]	2.98473	1.87786	2.4313	2.4313
XP_014026236.1	106585023	ancGene_TGD_26151_B	PREDICTED: thrombospondin-4-B-like [Salmo salar]	0.0232558	0.0137421	0.0184989	0.0184989
XP_014016089.1	106580049	ancGene_TGD_26187_A	PREDICTED: prolow-density lipoprotein receptor-related protein 1-like isoform X1 [Salmo salar]	0.0159681	0.0605456	0.0382568
XP_014026964.1	106585369	ancGene_TGD_26187_A	PREDICTED: very low-density lipoprotein receptor-like [Salmo salar]	0.00890869	0.0430586	0.0259837	0.0642405
XP_013979099.1	106560591	ancGene_TGD_26236_A	PREDICTED: ceruloplasmin [Salmo salar]	0.162445	0.102183	0.132314	0.132314
XP_014019931.1	106581936	ancGene_TGD_26237_A	PREDICTED: coagulation factor V-like isoform X1 [Salmo salar]	0.00391389	0.0141879	0.00905088	0.00905088
XP_014015732.1	106579902	ancGene_TGD_26307_B	PREDICTED: A disintegrin and metalloproteinase with thrombospondin motifs 13 [Salmo salar]	0.00385852	0.00128617	0.00257235	0.00257235
XP_013981207.1	106561611	ancGene_TGD_2645_A	PREDICTED: actin, alpha cardiac muscle 1-like [Salmo salar]	0.119363	0.116711	0.118037	0.118037
XP_014062103.1	106608597	ancGene_TGD_26605_B	PREDICTED: ependymin-like [Salmo salar]	0.0645161	0.0506912	0.0576037
XP_014011127.1	106577537	ancGene_TGD_26605_B	PREDICTED: ependymin-like [Salmo salar]	0.0186047	0.0139535	0.0162791	0.0738828
XP_014000972.1	100136365	ancGene_TGD_26689_B	PREDICTED: lysozyme C II [Salmo salar]	0.118056	0.125	0.121528	0.121528
XP_014043980.1	106597294	ancGene_TGD_27204_B	PREDICTED: collagen alpha-1(VI) chain-like [Salmo salar]	0.00933707	0.00466853	0.0070028	0.0070028
XP_014019346.1	106581666	ancGene_TGD_28060_B	PREDICTED: collagen alpha-3(VI) chain-like isoform X5 [Salmo salar]	0.00533511	0.000666889	0.003001
XP_014028414.1	106586070	ancGene_TGD_28060_B	PREDICTED: collagen alpha-3(VI) chain-like [Salmo salar]	0.00412541	0.000825083	0.00247525	0.00547625
NP_001133581.1	100195080	ancGene_TGD_28168_B	latexin precursor [Salmo salar]	0.132867	0.0944056	0.113636	0.113636
XP_014059932.1	100286406	ancGene_TGD_28636_B	PREDICTED: collagen alpha-1(I) chain [Salmo salar]	0.00828157	0.00621118	0.00724638	0.00724638
XP_013994622.1	106568651	ancGene_TGD_28652_A	PREDICTED: vitamin K-dependent protein C [Salmo salar]	0.104895	0.107226	0.106061	0.106061
XP_014068912.1	106612366	ancGene_TGD_28653_A	PREDICTED: coagulation factor IX-like [Salmo salar]	0.0165631	0.00828157	0.0124224	0.0124224
XP_014007902.1	106575751	ancGene_TGD_28654_A	PREDICTED: coagulation factor VII-like, partial [Salmo salar]	0.207729	0.103865	0.155797	0.155797
XP_014051519.1	106602969	ancGene_TGD_28657_B	PREDICTED: coagulation factor IX [Salmo salar]	0.0114286	0.0209524	0.0161905	0.0161905
XP_014016718.1	106580336	ancGene_TGD_287_A	PREDICTED: transcobalamin-2-like [Salmo salar]	0.0985915	0.056338	0.0774648	0.0774648
XP_013983772.1	106563073	ancGene_TGD_28888_A	PREDICTED: versican core protein [Salmo salar]	0.0218659	0.0364431	0.0291545	0.0291545
NP_001158867.1	100306856	ancGene_TGD_28944_A	legumain precursor [Salmo salar]	0.00692841	0.0184758	0.0127021	0.0127021
XP_014009887.1	106576886	ancGene_TGD_29019_A	PREDICTED: hyaluronan-binding protein 2 isoform X1 [Salmo salar]	0.0754414	0.0433387	0.05939	0.05939
XP_014007003.1	106575194	ancGene_TGD_29415_A	PREDICTED: phospholipase A2 inhibitor 31 kDa subunit-like [Salmo salar]	0.102273	0.159091	0.130682	0.130682
XP_013982075.1	106562057	ancGene_TGD_29801_B	PREDICTED: B-cadherin-like [Salmo salar]	0.0386364	0.0488636	0.04375
XP_014030984.1	106587268	ancGene_TGD_29801_B	PREDICTED: B-cadherin-like [Salmo salar]	0.0488082	0.0635641	0.0561862
XP_014004919.1	106573965	ancGene_TGD_29801_B	PREDICTED: LOW QUALITY PROTEIN: cadherin-4-like [Salmo salar]	0.00986193	0.0118343	0.0108481	0.110784
XP_014024862.1	106584303	ancGene_TGD_29860_A	PREDICTED: kininogen-1-like [Salmo salar]	0.245333	0.157333	0.201333
XP_014072250.1	106613935	ancGene_TGD_29860_A	PREDICTED: kininogen-1-like [Salmo salar]	0.121294	0.0619946	0.0916442	0.292978
XP_014046019.1	106599349	ancGene_TGD_29902_A	PREDICTED: cadherin-6-like [Salmo salar]	0.0037831	0.00252207	0.00315259	0.00315259
XP_014037484.1	106590829	ancGene_TGD_30389_A	PREDICTED: complement factor H-like [Salmo salar]	0.0427632	0.0328947	0.0378289	0.0378289
XP_014045147.1	106598656	ancGene_TGD_30406_B	PREDICTED: coagulation factor XIII B chain-like isoform X1 [Salmo salar]	0.0947581	0.0725806	0.0836694	0.0836694
XP_014042513.1	106595673	ancGene_TGD_30412_A	PREDICTED: complement factor H-like [Salmo salar]	0.101818	0.0957576	0.0987879	0.0987879
XP_013979020.1	106560550	ancGene_TGD_30413_A	PREDICTED: complement factor H-like [Salmo salar]	0.185542	0.214458	0.2	0.2
XP_014027538.1	106585643	ancGene_TGD_30417_A	PREDICTED: beta-2-glycoprotein 1-like [Salmo salar]	0.261236	0.191011	0.226124
XP_013986847.1	106564884	ancGene_TGD_30417_A	PREDICTED: beta-2-glycoprotein 1-like [Salmo salar]	0.146067	0.13764	0.141854
XP_013986849.1	106564885	ancGene_TGD_30417_A	PREDICTED: beta-2-glycoprotein 1-like isoform X2 [Salmo salar]	0.0835735	0.0835735	0.0835735	0.451551
XP_014017766.1	106580826	ancGene_TGD_30443_A	PREDICTED: complement C2-like [Salmo salar]	0.101652	0.0317662	0.066709	0.066709
XP_014051546.1	106602980	ancGene_TGD_30444_A	PREDICTED: complement factor B-like [Salmo salar]	0.205959	0.125648	0.165803
XP_013984985.1	106563698	ancGene_TGD_30444_A	PREDICTED: complement factor B-like [Salmo salar]	0.143596	0.111255	0.127426
XP_013996149.1	106569366	ancGene_TGD_30444_A	PREDICTED: complement factor B-like [Salmo salar]	0.0411687	0.0212483	0.0312085	0.324437
XP_014049702.1	106601828	ancGene_TGD_30589_A	PREDICTED: extracellular serine/threonine protein kinase FAM20C-like [Salmo salar]	0.00696864	0.0121951	0.00958188
XP_014005809.1	106574437	ancGene_TGD_30939_A	PREDICTED: glycerol-3-phosphate dehydrogenase 1-like protein isoform X1 [Salmo salar]	0.017192	0.0114613	0.0143266	0.0239085
XP_014005720.1	106574391	ancGene_TGD_31120_A	PREDICTED: ladderlectin-like [Salmo salar]	0.295699	0.360215	0.327957
XP_014005721.1	106574392	ancGene_TGD_31120_A	PREDICTED: ladderlectin-like [Salmo salar]	0.295699	0.322581	0.30914
XP_014007486.1	106575496	ancGene_TGD_31120_A	PREDICTED: ladderlectin-like [Salmo salar]	0.168478	0.255435	0.211957	0.849053
XP_013995022.1	106568836	ancGene_TGD_31121_B	PREDICTED: ladderlectin-like [Salmo salar]	0.0097561	0.0195122	0.0146341	0.0146341
NP_001117052.1	100136447	ancGene_TGD_31156_A	C type lectin receptor B [Salmo salar]	0.0708333	0.0666667	0.06875	0.06875
XP_014058104.1	106606432	ancGene_TGD_31203_A	PREDICTED: metalloproteinase inhibitor 2-like [Salmo salar]	0.026178	0.0157068	0.0209424
XP_014038928.1	106592142	ancGene_TGD_31203_A	PREDICTED: metalloproteinase inhibitor 2-like [Salmo salar]	0.015	0.02	0.0175	0.0384424
XP_014035710.1	106589839	ancGene_TGD_31203_B	PREDICTED: metalloproteinase inhibitor 2-like [Salmo salar]	0.0365297	0.0410959	0.0388128
XP_014068899.1	106612362	ancGene_TGD_31203_B	PREDICTED: metalloproteinase inhibitor 2-like [Salmo salar]	0.0136364	0.0318182	0.0227273	0.0615401
XP_014011079.1	106577511	ancGene_TGD_31344_A	PREDICTED: apolipoprotein C-I-like [Salmo salar]	0.091954	0.0574713	0.0747126	0.0747126
XP_014011091.1	106577517	ancGene_TGD_31346_A	PREDICTED: uncharacterized protein LOC106577517 [Salmo salar]	0.398601	0.356643	0.377622
XP_014057052.1	106605687	ancGene_TGD_31346_A	PREDICTED: uncharacterized protein LOC106605687 [Salmo salar]	0.382857	0.342857	0.362857	0.74048
XP_014002314.1	106572555	ancGene_TGD_31348_A	PREDICTED: cystatin-1-like [Salmo salar]	0.0604027	0.0402685	0.0503356	0.0503356
XP_014065859.1	106610795	ancGene_TGD_31583_A	PREDICTED: glutaminyl-peptide cyclotransferase-like [Salmo salar]	0.0300752	0.0100251	0.0200501	0.0200501
XP_013998562.1	106570622	ancGene_TGD_31792_A	PREDICTED: CD5 antigen-like isoform X1 [Salmo salar]	0.0891841	0.12334	0.106262	0.106262
NP_001134747.1	100196246	ancGene_TGD_32210_A	Probable thiopurine S-methyltransferase precursor [Salmo salar]	0.00699301	0.0104895	0.00874126	0.00874126
NP_001135186.1	100196692	ancGene_TGD_3244_A	Beta-Ala-His dipeptidase [Salmo salar]	0.0382166	0.0127389	0.0254777	0.0254777
XP_014032604.1	106588296	ancGene_TGD_3245_A	PREDICTED: cytosolic non-specific dipeptidase-like [Salmo salar]	0.0506329	0.056962	0.0537975
XP_013997015.1	106569863	ancGene_TGD_3245_A	PREDICTED: cytosolic non-specific dipeptidase-like [Salmo salar]	0.0316456	0.035865	0.0337553	0.0875527
XP_014004138.1	106573538	ancGene_TGD_32680_A	PREDICTED: uncharacterized protein LOC106573538 [Salmo salar]	0.0826446	0.0371901	0.0599174
XP_014035397.1	106589669	ancGene_TGD_32680_A	PREDICTED: uncharacterized protein LOC106589669 isoform X1 [Salmo salar]	0.0483092	0.0241546	0.0362319
XP_013999311.1	106571128	ancGene_TGD_32680_A	PREDICTED: uncharacterized protein LOC106571128 [Salmo salar]	0.0179372	0.0358744	0.0269058	0.123055
XP_014011538.1	106577739	ancGene_TGD_33279_A	PREDICTED: glyceraldehyde-3-phosphate dehydrogenase [Salmo salar]	0.0447761	0.0328358	0.038806	0.038806
XP_014003026.1	106572957	ancGene_TGD_33312_B	PREDICTED: transketolase-like, partial [Salmo salar]	0.0234987	0.00522193	0.0143603
XP_014003037.1	100380727	ancGene_TGD_33312_B	PREDICTED: transketolase-like protein 2, partial [Salmo salar]	0.0395257	0.0118577	0.0256917	0.040052
XP_014010115.1	106577007	ancGene_TGD_33389_A	PREDICTED: multiple inositol polyphosphate phosphatase 1-like isoform X1 [Salmo salar]	0.0471092	0.0406852	0.0438972	0.0438972
XP_014013383.1	106578760	ancGene_TGD_34216_A	PREDICTED: microfibril-associated glycoprotein 4-like, partial [Salmo salar]	0.128	0.08	0.104	0.104
XP_013981395.1	106561706	ancGene_TGD_34222_B	PREDICTED: endoplasmin-like [Salmo salar]	0.0125156	0.0400501	0.0262829	0.0262829
XP_014060157.1	100286534	ancGene_TGD_34223_A	PREDICTED: heat shock protein HSP 90-beta isoform X1 [Salmo salar]	0.055788	0.0306834	0.0432357	0.0432357
XP_014011074.1	106577510	ancGene_TGD_34276_A	PREDICTED: acidic mammalian chitinase-like [Salmo salar]	0.029724	0.014862	0.022293	0.022293
XP_014027027.1	106585399	ancGene_TGD_34548_A	PREDICTED: lipocalin-like [Salmo salar]	0.021978	0.043956	0.032967	0.032967
XP_013981049.1	106561522	ancGene_TGD_34551_A	PREDICTED: protein AMBP-like [Salmo salar]	0.142857	0.109244	0.12605
XP_013994225.1	100136563	ancGene_TGD_34551_A	PREDICTED: protein AMBP isoform X1 [Salmo salar]	0.129213	0.0674157	0.0983146	0.224365
XP_014051673.1	106603057	ancGene_TGD_34553_A	PREDICTED: lipocalin-like [Salmo salar]	0.0552486	0.0441989	0.0497238
XP_013984783.1	106563592	ancGene_TGD_34553_A	PREDICTED: lipocalin-like isoform X1 [Salmo salar]	0.0289855	0.0434783	0.0362319	0.0859556
XP_014012593.1	106578378	ancGene_TGD_34554_A	PREDICTED: lipocalin-like [Salmo salar]	0.220994	0.232044	0.226519
XP_014037121.1	106590538	ancGene_TGD_34554_A	PREDICTED: lipocalin-like [Salmo salar]	0.165746	0.0994475	0.132597
XP_014037107.1	106590529	ancGene_TGD_34554_A	PREDICTED: lipocalin-like [Salmo salar]	0.110497	0.110497	0.110497	0.469613
XP_014048942.1	106601336	ancGene_TGD_34835_B	PREDICTED: myosin-9-like isoform X1 [Salmo salar]	0.00509944	0.00611933	0.00560938	0.00560938
XP_014035728.1	106589856	ancGene_TGD_35204_A	PREDICTED: Na(+)/H(+) exchange regulatory cofactor NHE-RF1-like [Salmo salar]	0.0169014	0.0112676	0.0140845	0.0140845
XP_014069237.1	106612535	ancGene_TGD_35310_A	PREDICTED: alpha-2-macroglobulin-like isoform X1 [Salmo salar]	0.128153	0.100204	0.114179
XP_014017973.1	106580937	ancGene_TGD_35310_A	PREDICTED: alpha-2-macroglobulin-like [Salmo salar]	0.142857	0.0950135	0.118935
XP_014069246.1	106612540	ancGene_TGD_35310_A	PREDICTED: alpha-2-macroglobulin-like isoform X1 [Salmo salar]	0.188601	0.137824	0.163212	0.396326
XP_014017955.1	106580921	ancGene_TGD_35311_A	PREDICTED: alpha-2-macroglobulin-like [Salmo salar]	0.136208	0.0704997	0.103354
XP_014069240.1	106612536	ancGene_TGD_35311_A	PREDICTED: alpha-2-macroglobulin-like [Salmo salar]	0.100356	0.0640569	0.0822064
XP_014069241.1	106612537	ancGene_TGD_35311_A	PREDICTED: alpha-2-macroglobulin-like [Salmo salar]	0.0659694	0.0418343	0.0539019
XP_014038149.1	106591454	ancGene_TGD_35311_A	PREDICTED: alpha-2-macroglobulin-like [Salmo salar]	0.0429104	0.0251866	0.0340485	0.273511
XP_014064398.1	106609889	ancGene_TGD_35653_A	PREDICTED: sialic acid synthase-like [Salmo salar]	0.022409	0.0336134	0.0280112	0.0280112
XP_013999912.1	106571395	ancGene_TGD_35956_A	PREDICTED: cation-independent mannose-6-phosphate receptor-like isoform X1 [Salmo salar]	0.00876843	0.00478278	0.00677561	0.00677561
NP_001135105.1	100196604	ancGene_TGD_35970_A	apolipoprotein F precursor [Salmo salar]	0.0136986	0.00913242	0.0114155	0.0114155
NP_001117045.1	100136439	ancGene_TGD_36961_A	cathelicidin antimicrobial peptide precursor [Salmo salar]	0.0148515	0.0148515	0.0148515	0.0148515
XP_013986785.1	106564849	ancGene_TGD_37624_A	PREDICTED: actin-related protein 2-A [Salmo salar]	0.0177665	0.0126904	0.0152284	0.0152284
XP_014017702.1	106580795	ancGene_TGD_38031_A	PREDICTED: bleomycin hydrolase isoform X1 [Salmo salar]	0.0131868	0.0043956	0.00879121	0.00879121
XP_014038587.1	106591842	ancGene_TGD_38097_A	PREDICTED: complement C1q subcomponent subunit C-like [Salmo salar]	0.0413223	0.0165289	0.0289256	0.0289256
XP_013986989.1	106564958	ancGene_TGD_39030_A	PREDICTED: keratin, type I cytoskeletal 13-like [Salmo salar]	0.0115473	0.0415704	0.0265589	0.0265589
XP_013986742.1	106564832	ancGene_TGD_39293_A	PREDICTED: nidogen-1-like [Salmo salar]	0.00846154	0.0415385	0.025	0.025
XP_014020344.1	106582116	ancGene_TGD_39934_B	PREDICTED: follistatin-related protein 1 [Salmo salar]	0.0514469	0.0996785	0.0755627
XP_014029631.1	100136473	ancGene_TGD_39934_B	PREDICTED: follistatin-related protein 1 [Salmo salar]	0.0322581	0.0387097	0.0354839	0.111047
XP_014050690.1	106602544	ancGene_TGD_39996_A	PREDICTED: endonuclease domain-containing 1 protein-like [Salmo salar]	0.0223642	0.0127796	0.0175719	0.0175719
XP_013992537.1	106567579	ancGene_TGD_4006_A	PREDICTED: 14-3-3 protein epsilon-like isoform X1 [Salmo salar]	0.0429688	0.0429688	0.0429688	0.0429688
XP_014055542.1	106604927	ancGene_TGD_40535_A	PREDICTED: Down syndrome cell adhesion molecule-like [Salmo salar]	0.00608519	0.00811359	0.00709939	0.00709939
XP_013985575.1	106564107	ancGene_TGD_40589_A	PREDICTED: vascular cell adhesion protein 1-like [Salmo salar]	0.013624	0.00544959	0.00953678	0.00953678
XP_014013113.1	106578630	ancGene_TGD_40850_A	PREDICTED: coagulation factor XIII A chain-like [Salmo salar]	0.00572519	0.0477099	0.0267176
XP_014013063.1	106578593	ancGene_TGD_40850_A	PREDICTED: coagulation factor XIII A chain-like [Salmo salar]	0.00499168	0.046589	0.0257903	0.0525079
XP_014062047.1	100380644	ancGene_TGD_41325_A	PREDICTED: calcium/calmodulin-dependent protein kinase type II subunit delta isoform X1 [Salmo salar]	0.0273973	0.0195695	0.0234834	0.0234834
XP_014016007.1	106580001	ancGene_TGD_41444_A	PREDICTED: tubulin beta-1 chain [Salmo salar]	0.175281	0.094382	0.134831	0.134831
XP_014006760.1	106575097	ancGene_TGD_41445_A	PREDICTED: tubulin beta-4B chain-like [Salmo salar]	0.186517	0.0898876	0.138202	0.138202
XP_014049429.1	106601614	ancGene_TGD_41449_A	PREDICTED: tubulin beta-4B chain-like [Salmo salar]	0.18018	0.0945946	0.137387	0.137387
XP_014062442.1	106608805	ancGene_TGD_41669_A	PREDICTED: uncharacterized protein LOC106608805 [Salmo salar]	0.309091	0.240909	0.275	0.275
XP_014055528.1	106604916	ancGene_TGD_41989_A	PREDICTED: guanine nucleotide-binding protein subunit beta-2-like 1 [Salmo salar]	0.00946372	0.00630915	0.00788644	0.00788644
XP_014025621.1	106584651	ancGene_TGD_42056_B	PREDICTED: protein disulfide-isomerase A3-like [Salmo salar]	0.0121704	0.0588235	0.035497	0.035497
XP_014024904.1	106584316	ancGene_TGD_42103_A	PREDICTED: sulfhydryl oxidase 1-like [Salmo salar]	0.0492611	0.0307882	0.0400246
XP_014072165.1	106613912	ancGene_TGD_42103_A	PREDICTED: sulfhydryl oxidase 1-like isoform X1 [Salmo salar]	0.0125471	0.00878294	0.010665	0.0506896
XP_014060635.1	106607797	ancGene_TGD_425_A	PREDICTED: plasminogen-like [Salmo salar]	0.125466	0.089441	0.107453
XP_013999911.1	106571394	ancGene_TGD_425_A	PREDICTED: plasminogen-like [Salmo salar]	0.112903	0.0794045	0.0961538	0.203607
XP_013979097.1	106560590	ancGene_TGD_42632_A	PREDICTED: fetuin-B-like isoform X1 [Salmo salar]	0.00828729	0.0110497	0.00966851	0.00966851
XP_014045272.1	106598792	ancGene_TGD_42636_B	PREDICTED: alpha-2-HS-glycoprotein-like [Salmo salar]	0.047619	0.026455	0.037037	0.037037
XP_013979095.1	106560588	ancGene_TGD_42637_A	PREDICTED: histidine-rich glycoprotein-like [Salmo salar]	0.410579	0.171285	0.290932	0.290932
XP_013979096.1	106560589	ancGene_TGD_42639_A	PREDICTED: histidine-rich glycoprotein-like [Salmo salar]	0.495146	0.41165	0.453398	0.453398
XP_013989231.1	106566001	ancGene_TGD_428_A	PREDICTED: hepatocyte growth factor-like protein isoform X1 [Salmo salar]	0.0383562	0.0287671	0.0335616
XP_014021664.1	106582772	ancGene_TGD_428_A	PREDICTED: hepatocyte growth factor-like protein [Salmo salar]	0.0253165	0.0281294	0.0267229	0.0602846
XP_014058600.1	106606767	ancGene_TGD_42825_A	PREDICTED: uncharacterized protein LOC106606767 [Salmo salar]	0.106723	0.129412	0.118067	0.118067
XP_014017816.1	106580854	ancGene_TGD_42975_B	PREDICTED: alpha-actinin-4 isoform X1 [Salmo salar]	0.0609756	0.037694	0.0493348
XP_014069386.1	106612603	ancGene_TGD_42975_B	PREDICTED: alpha-actinin-4 isoform X1 [Salmo salar]	0.0573593	0.034632	0.0459957	0.0953305
XP_014044825.1	106598299	ancGene_TGD_42984_B	PREDICTED: vascular cell adhesion protein 1-like isoform X1 [Salmo salar]	0.0263158	0.0371517	0.0317337
XP_014071486.1	100526765	ancGene_TGD_42984_B	PREDICTED: LOW QUALITY PROTEIN: vascular cell adhesion protein 1 [Salmo salar]	0.0175439	0.0202429	0.0188934	0.0506271
XP_014032820.1	106588402	ancGene_TGD_43487_A	PREDICTED: major histocompatibility complex class I-related gene protein-like [Salmo salar]	0.123077	0.00923077	0.0661538	0.0661538
XP_014018440.1	106581141	ancGene_TGD_43526_B	PREDICTED: CD166 antigen homolog A-like isoform X1 [Salmo salar]	0.0175747	0.0105448	0.0140598
XP_014070296.1	106613009	ancGene_TGD_43526_B	PREDICTED: CD166 antigen homolog A-like isoform X1 [Salmo salar]	0.0178571	0.00892857	0.0133929	0.0274526
XP_014071479.1	106613587	ancGene_TGD_439_A	PREDICTED: antithrombin-III-like [Salmo salar]	0.172566	0.128319	0.150442	0.150442
XP_014037715.1	106591053	ancGene_TGD_43953_B	PREDICTED: microfibril-associated glycoprotein 4-like isoform X1 [Salmo salar]	0.0762712	0.029661	0.0529661	0.0529661
XP_014043046.1	106596262	ancGene_TGD_43954_A	PREDICTED: microfibril-associated glycoprotein 4-like isoform X1 [Salmo salar]	0.0225989	0.0225989	0.0225989	0.0225989
XP_014006153.1	106574678	ancGene_TGD_44249_A	PREDICTED: actin-related protein 2/3 complex subunit 2-like [Salmo salar]	0.0133779	0.0167224	0.0150502	0.0150502
XP_014064507.1	106609962	ancGene_TGD_44459_A	PREDICTED: plasma protease C1 inhibitor-like [Salmo salar]	0.234043	0.1473	0.190671
XP_014050947.1	106602690	ancGene_TGD_44459_A	PREDICTED: plasma protease C1 inhibitor-like [Salmo salar]	0.188216	0.153846	0.171031	0.361702
XP_014052906.1	106603571	ancGene_TGD_44460_A	PREDICTED: pigment epithelium-derived factor-like [Salmo salar]	0.0364026	0.0256959	0.0310493	0.0310493
XP_014018524.1	106581172	ancGene_TGD_44461_B	PREDICTED: LOW QUALITY PROTEIN: alpha-2-antiplasmin-like [Salmo salar]	0.0864198	0.0444444	0.0654321
XP_014070078.1	106612935	ancGene_TGD_44461_B	PREDICTED: alpha-2-antiplasmin-like isoform X1 [Salmo salar]	0.0597015	0.0279851	0.0438433
XP_014052907.1	106603572	ancGene_TGD_44461_B	PREDICTED: alpha-2-antiplasmin-like [Salmo salar]	0.0818363	0.0299401	0.0558882
XP_013993250.1	106567902	ancGene_TGD_44461_B	PREDICTED: alpha-2-antiplasmin-like isoform X1 [Salmo salar]	0.0595745	0.0212766	0.0404255	0.205589
XP_014012273.1	106578169	ancGene_TGD_44703_A	PREDICTED: fibrinogen alpha chain-like [Salmo salar]	0.262425	0.280318	0.271372
XP_014061843.1	106608433	ancGene_TGD_44703_A	PREDICTED: fibrinogen alpha chain-like [Salmo salar]	0.0162162	0.0202703	0.0182432	0.289615
XP_013996070.1	106569343	ancGene_TGD_44774_A	PREDICTED: ADP-ribosylation factor 1 [Salmo salar]	0.0222222	0.0166667	0.0194444	0.0194444
XP_014030273.1	106587008	ancGene_TGD_44850_A	PREDICTED: complement C5 [Salmo salar]	0.112293	0.0797872	0.0960402	0.0960402
XP_014015525.1	100196061	ancGene_TGD_44859_B	PREDICTED: ras-related protein Rab-35 isoform X1 [Salmo salar]	0.0138889	0.0185185	0.0162037	0.0162037
NP_001117103.1	100136528	ancGene_TGD_45189_A	GTP-binding nuclear protein Ran [Salmo salar]	0.0139535	0.00930233	0.0116279	0.0116279
XP_014026319.1	106585072	ancGene_TGD_45312_A	PREDICTED: putative aminopeptidase W07G4.4 [Salmo salar]	0.0623819	0.0302457	0.0463138
XP_014017000.1	106580446	ancGene_TGD_45312_A	PREDICTED: putative aminopeptidase W07G4.4 [Salmo salar]	0.0620155	0.0348837	0.0484496	0.0947634
XP_014012275.1	106578170	ancGene_TGD_45332_A	PREDICTED: fibrinogen beta chain-like [Salmo salar]	0.146091	0.183128	0.164609
XP_014037506.1	106590856	ancGene_TGD_45332_A	PREDICTED: fibrinogen beta chain-like isoform X1 [Salmo salar]	0.0946502	0.100823	0.0977366	0.262346
XP_014050741.1	106602564	ancGene_TGD_45333_B	PREDICTED: fibrinogen gamma chain-like [Salmo salar]	0.165501	0.249417	0.207459	0.207459
XP_014055092.1	106604696	ancGene_TGD_45455_A	PREDICTED: saxitoxin and tetrodotoxin-binding protein 2-like [Salmo salar]	0.08867	0.0394089	0.0640394
XP_014067863.1	106611802	ancGene_TGD_45455_A	PREDICTED: saxitoxin and tetrodotoxin-binding protein 1-like [Salmo salar]	0.0724638	0.057971	0.0652174	0.129257
XP_013995367.1	106568976	ancGene_TGD_45752_B	PREDICTED: gelsolin-like [Salmo salar]	0.0125	0.00555556	0.00902778	0.00902778
NP_001134756.2	100196255	ancGene_TGD_45962_B	Ubiquitin-conjugating enzyme E2 L3 [Salmo salar]	0.0194805	0.0194805	0.0194805	0.0194805
XP_013996270.1	106569441	ancGene_TGD_47130_A	PREDICTED: myosin heavy chain, striated muscle-like isoform X1 [Salmo salar]	0.19697	0.111888	0.154429
XP_013996272.1	106569442	ancGene_TGD_47130_A	PREDICTED: zinc-binding protein A33-like [Salmo salar]	0.173127	0.111111	0.142119	0.296548
XP_014048489.1	106601095	ancGene_TGD_47141_B	PREDICTED: insulin-like growth factor-binding protein complex acid labile subunit [Salmo salar]	0.0466667	0.0216667	0.0341667
XP_014059738.1	106607361	ancGene_TGD_47141_B	PREDICTED: insulin-like growth factor-binding protein complex acid labile subunit [Salmo salar]	0.0466667	0.0216667	0.0341667	0.0683333
XP_013999402.1	106571173	ancGene_TGD_47218_A	PREDICTED: leucine-rich alpha-2-glycoprotein-like [Salmo salar]	0.0952381	0.0396825	0.0674603
XP_013999403.1	106571173	ancGene_TGD_47218_A	PREDICTED: leucine-rich alpha-2-glycoprotein-like [Salmo salar]	0.0443787	0.0384615	0.0414201	0.10888
NP_001167391.1	100380798	ancGene_TGD_4723_A	fructose-bisphosphate aldolase A [Salmo salar]	0.0633609	0.0330579	0.0482094	0.0482094
NP_001133181.1	100194624	ancGene_TGD_4727_B	fructose-bisphosphate aldolase A [Salmo salar]	0.0495868	0.0247934	0.0371901	0.0371901
XP_014042983.1	106596195	ancGene_TGD_47985_A	PREDICTED: heat shock 70 kDa protein [Salmo salar]	0.00931677	0.0108696	0.0100932	0.0100932
XP_014018258.1	100286711	ancGene_TGD_47986_A	PREDICTED: heat shock cognate 71 kDa protein isoform X1 [Salmo salar]	0.0573152	0.0452489	0.0512821	0.0512821
XP_014053065.1	100380749	ancGene_TGD_48001_A	PREDICTED: hypoxia up-regulated protein 1 [Salmo salar]	0.0116845	0.0379747	0.0248296
XP_013992641.1	106567637	ancGene_TGD_48001_A	PREDICTED: hypoxia up-regulated protein 1-like isoform X1 [Salmo salar]	0.0029703	0.0118812	0.00742574	0.0322553
XP_014053528.1	106603853	ancGene_TGD_48010_A	PREDICTED: heat shock 70 kDa protein 4-like [Salmo salar]	0.0107015	0.00475624	0.00772889
XP_013992269.1	106567497	ancGene_TGD_48010_A	PREDICTED: heat shock 70 kDa protein 4-like [Salmo salar]	0.00952381	0.00238095	0.00595238	0.0136813
XP_014042065.1	106595213	ancGene_TGD_48035_A	PREDICTED: phosphoglucomutase-2 [Salmo salar]	0.0195759	0.0114192	0.0154976	0.0154976
XP_014059530.1	106607262	ancGene_TGD_48129_A	PREDICTED: synaptic vesicle membrane protein VAT-1 homolog [Salmo salar]	0.0405983	0.0235043	0.0320513	0.0320513
XP_014019196.1	106581595	ancGene_TGD_484_A	PREDICTED: haptoglobin-like [Salmo salar]	0.452532	0.0664557	0.259494
XP_014038432.1	106591742	ancGene_TGD_484_A	PREDICTED: LOW QUALITY PROTEIN: haptoglobin-like, partial [Salmo salar]	0.603448	0.109195	0.356322	0.615816
XP_014009369.1	106576650	ancGene_TGD_48477_A	PREDICTED: cathepsin E-like [Salmo salar]	0.0440252	0.0220126	0.0330189	0.0330189
XP_013988055.1	106565439	ancGene_TGD_48713_A	PREDICTED: tubulin alpha chain-like [Salmo salar]	0.0931264	0.0399113	0.0665188	0.0665188
XP_013991449.1	106567090	ancGene_TGD_48714_A	PREDICTED: tubulin alpha chain [Salmo salar]	0.0864745	0.0332594	0.059867	0.059867
XP_013988052.1	106565438	ancGene_TGD_48715_A	PREDICTED: tubulin alpha chain isoform X1 [Salmo salar]	0.0864745	0.0310421	0.0587583
XP_013988053.1	106565438	ancGene_TGD_48715_A	PREDICTED: tubulin alpha-1C chain isoform X2 [Salmo salar]	0.0846325	0.0400891	0.0623608	0.121119
XP_013991450.1	106567091	ancGene_TGD_48716_A	PREDICTED: tubulin alpha-1B chain-like [Salmo salar]	0.0997783	0.0421286	0.0709534	0.0709534
XP_014069078.1	106612458	ancGene_TGD_48736_A	PREDICTED: serine/threonine-protein phosphatase 2A 65 kDa regulatory subunit A beta isoform [Salmo salar]	0.0118846	0.00509338	0.00848896	0.00848896
NP_001133534.1	100195033	ancGene_TGD_48781_A	lumican precursor [Salmo salar]	0.0847953	0.0672515	0.0760234
XP_014009122.1	106576454	ancGene_TGD_48781_A	PREDICTED: lumican-like isoform X1 [Salmo salar]	0.0777778	0.0638889	0.0708333	0.146857
XP_014000191.1	100380665	ancGene_TGD_49695_A	PREDICTED: talin-1 isoform X1 [Salmo salar]	0.00468019	0.00234009	0.00351014	0.00351014
NP_001116997.1	100136352	ancGene_TGD_49776_A	actin, cytoplasmic 1 [Salmo salar]	0.192	0.216	0.204
XP_013985441.1	106564005	ancGene_TGD_49776_A	PREDICTED: actin, cytoplasmic 1-like [Salmo salar]	0.189333	0.216	0.202667	0.406667
XP_014023881.1	106583816	ancGene_TGD_49812_B	PREDICTED: filamin-B [Salmo salar]	0.00817844	0.0118959	0.0100372	0.0100372
XP_013989724.1	100380643	ancGene_TGD_49813_B	PREDICTED: filamin-A isoform X1 [Salmo salar]	0.0419743	0.0384765	0.0402254	0.0402254
XP_013981373.1	106561692	ancGene_TGD_49818_A	PREDICTED: filamin-C-like isoform X1 [Salmo salar]	0.00253715	0.00253715	0.00253715	0.00253715
XP_014029321.1	106586483	ancGene_TGD_49850_A	PREDICTED: plastin-2 [Salmo salar]	0.0926518	0.0638978	0.0782748
XP_014020607.1	106582249	ancGene_TGD_49850_A	PREDICTED: plastin-2 [Salmo salar]	0.0846645	0.0654952	0.0750799	0.153355
XP_014052357.1	106603334	ancGene_TGD_49852_B	PREDICTED: plastin-3 [Salmo salar]	0.0385233	0.0321027	0.035313
XP_013993039.1	106567809	ancGene_TGD_49852_B	PREDICTED: plastin-3-like [Salmo salar]	0.025641	0.0224359	0.0240385	0.0593515
XP_014053950.1	106604087	ancGene_TGD_49853_A	PREDICTED: plastin-3-like [Salmo salar]	0.0320513	0.025641	0.0288462	0.0288462
XP_014007683.1	106575603	ancGene_TGD_49994_A	PREDICTED: inhibin alpha chain [Salmo salar]	0.00849858	0.0113314	0.00991501	0.00991501
XP_013994399.1	106568506	ancGene_TGD_49995_A	PREDICTED: dorsalin-1-like [Salmo salar]	0.0506912	0.0276498	0.0391705	0.0391705
XP_014061899.1	106608489	ancGene_TGD_50025_A	PREDICTED: L-rhamnose-binding lectin CSL1 isoform X1 [Salmo salar]	0.0123077	0.00923077	0.0107692	0.0107692
XP_014057995.1	106606371	ancGene_TGD_50132_B	PREDICTED: uncharacterized protein LOC106606371 [Salmo salar]	0.1875	0.107422	0.147461	0.147461
XP_014060138.1	106607585	ancGene_TGD_50237_B	PREDICTED: ezrin-like [Salmo salar]	0.0485762	0.0100503	0.0293132	0.0293132
XP_013993006.1	106567791	ancGene_TGD_50238_A	PREDICTED: moesin isoform X1 [Salmo salar]	0.0759931	0.0500864	0.0630397	0.0630397
NP_001136186.1	100217347	ancGene_TGD_50548_A	Tropomyosin alpha-3 chain [Salmo salar]	0.0201613	0.0403226	0.0302419
XP_014016941.1	106580396	ancGene_TGD_50548_A	PREDICTED: tropomyosin alpha-4 chain-like isoform X8 [Salmo salar]	0.0203252	0.0243902	0.0223577	0.0525997
XP_013997773.1	106570212	ancGene_TGD_50671_B	PREDICTED: alpha-N-acetylgalactosaminide alpha-2,6-sialyltransferase 1-like [Salmo salar]	0.0327869	0.0608899	0.0468384	0.0468384
XP_014003107.1	106573026	ancGene_TGD_50810_B	PREDICTED: ectonucleotide pyrophosphatase/phosphodiesterase family member 2-like, partial [Salmo salar]	0.0175219	0.0350438	0.0262829	0.0262829
XP_013997154.1	100380685	ancGene_TGD_50812_A	PREDICTED: ectonucleotide pyrophosphatase/phosphodiesterase family member 2 isoform X1 [Salmo salar]	0.065367	0.0332569	0.0493119	0.0493119
XP_013991157.1	106566973	ancGene_TGD_50963_A	PREDICTED: keratin, type II cytoskeletal 8-like [Salmo salar]	0.0674157	0.088015	0.0777154	0.0777154
XP_013991158.1	106566974	ancGene_TGD_50965_A	PREDICTED: keratin, type II cytoskeletal cochleal-like [Salmo salar]	0.0299824	0.026455	0.0282187
XP_014002674.1	106572750	ancGene_TGD_50965_A	PREDICTED: keratin, type II cytoskeletal cochleal-like [Salmo salar]	0.0302013	0.0268456	0.0285235	0.0567422
XP_014023450.1	106583606	ancGene_TGD_50976_A	PREDICTED: keratin, type I cytoskeletal 18-like [Salmo salar]	0.00473934	0.0331754	0.0189573	0.0189573
XP_014002693.1	106572756	ancGene_TGD_50976_B	PREDICTED: keratin, type I cytoskeletal 18 [Salmo salar]	0.0273973	0.0547945	0.0410959	0.0410959
NP_001134980.1	100196479	ancGene_TGD_51197_B	Transgelin-2 [Salmo salar]	0.031746	0.021164	0.026455	0.026455
XP_014044490.1	106597902	ancGene_TGD_51224_A	PREDICTED: collagen alpha-1(VIII) chain-like [Salmo salar]	0.0410448	0.0149254	0.0279851
XP_014039446.1	106592632	ancGene_TGD_51224_A	PREDICTED: complement C1q-like protein 2 [Salmo salar]	0.010989	0.010989	0.010989	0.0389741
XP_013983805.1	106563105	ancGene_TGD_51225_A	PREDICTED: complement C1q-like protein 2 [Salmo salar]	0.0235294	0.0117647	0.0176471	0.0176471
XP_014062797.1	106609001	ancGene_TGD_51226_A	PREDICTED: complement C1q-like protein 2 [Salmo salar]	0.014218	0.014218	0.014218	0.014218
XP_014042760.1	106595945	ancGene_TGD_51227_A	PREDICTED: complement C1q subcomponent subunit B-like [Salmo salar]	0.0267857	0.0580357	0.0424107	0.0424107
XP_013990108.1	106566534	ancGene_TGD_51254_A	PREDICTED: complement C1q tumor necrosis factor-related protein 3-like [Salmo salar]	0.0184332	0.00921659	0.0138249	0.0138249
XP_013993628.1	106568124	ancGene_TGD_51255_A	PREDICTED: complement C1q-like protein 2 [Salmo salar]	0.0299625	0.011236	0.0205993	0.0205993
XP_014011547.1	106577753	ancGene_TGD_51256_A	PREDICTED: complement C1q-like protein 2 [Salmo salar]	0.0109091	0.00727273	0.00909091	0.00909091
XP_014018408.1	106581124	ancGene_TGD_51355_B	PREDICTED: fucolectin-6-like [Salmo salar]	0.168712	0.217791	0.193252
XP_014018359.1	106581121	ancGene_TGD_51355_B	PREDICTED: uncharacterized protein LOC106581121 isoform X1 [Salmo salar]	0.157576	0.142424	0.15
XP_014056335.1	106605344	ancGene_TGD_51355_B	PREDICTED: uncharacterized protein LOC106605344 isoform X1 [Salmo salar]	0.0204842	0.0111732	0.0158287	0.35908
XP_013981919.1	106561958	ancGene_TGD_51385_A	PREDICTED: prothrombin-like [Salmo salar]	0.361736	0.202572	0.282154
XP_014030611.1	106587117	ancGene_TGD_51385_A	PREDICTED: prothrombin-like isoform X1 [Salmo salar]	0.255627	0.157556	0.206592
XP_014030612.1	106587117	ancGene_TGD_51385_A	PREDICTED: prothrombin-like isoform X2 [Salmo salar]	0.256039	0.15781	0.206924	0.69567
XP_014039265.1	106592446	ancGene_TGD_51503_A	PREDICTED: complement factor I [Salmo salar]	0.151079	0.0989209	0.125
XP_014039121.1	106592311	ancGene_TGD_51503_A	PREDICTED: complement factor I-like [Salmo salar]	0.201581	0.150198	0.175889	0.300889
XP_013980498.1	106561263	ancGene_TGD_51928_A	PREDICTED: proline-rich protein 36-like [Salmo salar]	0.039501	0.018711	0.029106
XP_014004114.1	106573520	ancGene_TGD_51928_A	PREDICTED: zona pellucida sperm-binding protein 4-like [Salmo salar]	0.0186722	0.0228216	0.0207469	0.0498529
XP_014011065.1	106577506	ancGene_TGD_51977_A	PREDICTED: apolipoprotein Eb-like [Salmo salar]	0.330909	0.258182	0.294545
XP_014057055.1	106605689	ancGene_TGD_51977_A	PREDICTED: apolipoprotein Eb-like [Salmo salar]	0.259494	0.21519	0.237342	0.531887
NP_001134235.1	100195734	ancGene_TGD_52409_B	Heterogeneous nuclear ribonucleoprotein A1 [Salmo salar]	0.0175439	0.00877193	0.0131579	0.0131579
XP_014045807.1	100136560	ancGene_TGD_52527_A	PREDICTED: serotransferrin-1 isoform X1 [Salmo salar]	1.44684	0.929598	1.18822
XP_014046330.1	106599563	ancGene_TGD_52527_A	PREDICTED: serotransferrin-1-like, partial [Salmo salar]	1.05701	0.541568	0.799287	1.98751
XP_014054642.1	106604501	ancGene_TGD_52626_B	PREDICTED: ribonuclease-like 3 [Salmo salar]	0.0612245	0.0408163	0.0510204	0.0510204
XP_014038019.1	106591329	ancGene_TGD_5307_B	PREDICTED: aspartate aminotransferase, cytoplasmic-like isoform X1 [Salmo salar]	0.0356295	0.0261283	0.0308789	0.0308789
XP_014004133.1	106573536	ancGene_TGD_53408_B	PREDICTED: fibronectin-like [Salmo salar]	0.0659574	0.0659574	0.0659574	0.0659574
XP_014021179.1	106582526	ancGene_TGD_53409_A	PREDICTED: fibronectin-like isoform X1 [Salmo salar]	0.0175379	0.0178752	0.0177066	0.0177066
XP_014012364.1	106578240	ancGene_TGD_5369_B	PREDICTED: profilin-2-like [Salmo salar]	0.111888	0.0909091	0.101399	0.101399
XP_014005218.1	106574126	ancGene_TGD_5372_A	PREDICTED: profilin-2 [Salmo salar]	0.0215827	0.0359712	0.028777	0.028777
XP_014054027.1	106604146	ancGene_TGD_53936_A	PREDICTED: transforming growth factor-beta-induced protein ig-h3-like [Salmo salar]	0.00595238	0.00595238	0.00595238
NP_001133863.1	100195362	ancGene_TGD_53936_A	transforming growth factor-beta-induced protein ig-h3 precursor [Salmo salar]	0.00295421	0.00295421	0.00295421	0.00890659
XP_014060364.1	106607687	ancGene_TGD_54005_A	PREDICTED: collagen alpha-1(XII) chain isoform X1 [Salmo salar]	0.00847246	0.0114627	0.00996761	0.00996761
NP_001133366.1	100194865	ancGene_TGD_54190_A	Alpha-enolase [Salmo salar]	0.099537	0.0694444	0.0844907	0.0844907
XP_013987854.1	106565361	ancGene_TGD_54191_A	PREDICTED: enolase-like [Salmo salar]	0.0900693	0.0461894	0.0681293	0.0681293
XP_014056296.1	106605328	ancGene_TGD_54223_A	PREDICTED: cathepsin S-like [Salmo salar]	0.0151515	0.0121212	0.0136364	0.0136364
XP_014008665.1	106576198	ancGene_TGD_54427_A	PREDICTED: inter-alpha-trypsin inhibitor heavy chain H2-like [Salmo salar]	0.0873269	0.0479233	0.0676251
XP_014063348.1	106609267	ancGene_TGD_54427_A	PREDICTED: inter-alpha-trypsin inhibitor heavy chain H2 [Salmo salar]	0.0839532	0.042508	0.0632306	0.130856
XP_013988863.1	106565822	ancGene_TGD_54428_A	PREDICTED: inter-alpha-trypsin inhibitor heavy chain H3-like isoform X1 [Salmo salar]	0.0517052	0.0264026	0.0390539
XP_014022051.1	106582936	ancGene_TGD_54428_A	PREDICTED: inter-alpha-trypsin inhibitor heavy chain H3-like isoform X2 [Salmo salar]	0.0395604	0.0230769	0.0313187	0.0703726
XP_014023085.1	106583443	ancGene_TGD_54429_A	PREDICTED: inter-alpha-trypsin inhibitor heavy chain H3-like isoform X1 [Salmo salar]	0.156082	0.113025	0.134553
XP_013987450.1	106565161	ancGene_TGD_54429_A	PREDICTED: inter-alpha-trypsin inhibitor heavy chain H3-like isoform X3 [Salmo salar]	0.0953462	0.0590238	0.077185	0.211738
XP_013997187.1	106569938	ancGene_TGD_54604_B	PREDICTED: H-2 class I histocompatibility antigen, Q10 alpha chain-like [Salmo salar]	0.0797872	0.0425532	0.0611702	0.0611702
XP_013980841.1	106561416	ancGene_TGD_54806_B	PREDICTED: poly(U)-specific endoribonuclease-C-like [Salmo salar]	0.0257235	0.0192926	0.022508	0.022508
XP_014001281.1	100195559	ancGene_TGD_614_A	PREDICTED: 6-phosphogluconate dehydrogenase, decarboxylating [Salmo salar]	0.0393375	0.0124224	0.0258799	0.0258799
XP_013984786.1	106563593	ancGene_TGD_6197_B	PREDICTED: V-type proton ATPase catalytic subunit A-like [Salmo salar]	0.0113452	0.00648298	0.0089141	0.0089141
NP_001133362.1	100194861	ancGene_TGD_645_A	60 kDa lysophospholipase [Salmo salar]	0.101836	0.0684474	0.0851419	0.0851419
XP_013987532.1	106565198	ancGene_TGD_649_A	PREDICTED: WD repeat-containing protein 1-like [Salmo salar]	0.0280528	0.0412541	0.0346535	0.0346535
XP_013979753.1	100380756	ancGene_TGD_6748_B	PREDICTED: carboxylesterase 5A isoform X1 [Salmo salar]	0.168717	0.0632689	0.115993	0.115993
XP_013989220.1	106565997	ancGene_TGD_679_A	PREDICTED: guanine nucleotide-binding protein G(I)/G(S)/G(T) subunit beta-1-like [Salmo salar]	0.0176471	0.00588235	0.0117647	0.0117647
XP_014008638.1	106576185	ancGene_TGD_6868_A	PREDICTED: hemagglutinin/amebocyte aggregation factor-like isoform X1 [Salmo salar]	0.0257732	0.0360825	0.0309278	0.0309278
XP_014013031.1	106578567	ancGene_TGD_6875_A	PREDICTED: integrin beta-1-like, partial [Salmo salar]	0.0539216	0.0196078	0.0367647	0.0367647
XP_014017595.1	100380674	ancGene_TGD_734_A	PREDICTED: echinoderm microtubule-associated protein-like 2 isoform X1 [Salmo salar]	0.00855746	0.00611247	0.00733496
XP_014069582.1	106612693	ancGene_TGD_734_A	PREDICTED: echinoderm microtubule-associated protein-like 2 isoform X1 [Salmo salar]	0.00855746	0.00855746	0.00855746	0.0158924
XP_014060263.1	106607642	ancGene_TGD_7606_A	PREDICTED: creatine kinase B-type-like [Salmo salar]	0.0209974	0.0131234	0.0170604	0.0170604
NP_001134155.1	100195654	ancGene_TGD_7606_B	Creatine kinase, testis isozyme [Salmo salar]	0.0551181	0.0209974	0.0380577
XP_014046157.1	106599441	ancGene_TGD_7606_B	PREDICTED: creatine kinase B-type isoform X1 [Salmo salar]	0.0417755	0.0208877	0.0313316	0.0693893
XP_014069191.1	106612514	ancGene_TGD_7694_A	PREDICTED: alpha-2-macroglobulin-like [Salmo salar]	0.117021	0.102837	0.109929	0.109929
XP_014038875.1	106592096	ancGene_TGD_7695_A	PREDICTED: alpha-2-macroglobulin-like [Salmo salar]	0.0311615	0.0113314	0.0212465
XP_014069272.1	106612552	ancGene_TGD_7695_A	PREDICTED: alpha-2-macroglobulin-like isoform X1 [Salmo salar]	0.0452962	0.0383275	0.0418118	0.0630583
XP_014047216.1	106600417	ancGene_TGD_7710_A	PREDICTED: complement component C8 beta chain [Salmo salar]	0.0645161	0.0509338	0.057725	0.057725
XP_013995979.1	106569299	ancGene_TGD_7711_A	PREDICTED: complement component C8 alpha chain [Salmo salar]	0.0341463	0.0243902	0.0292683	0.0292683
XP_013994122.1	106568362	ancGene_TGD_7712_A	PREDICTED: complement component C9 [Salmo salar]	0.181063	0.0830565	0.13206	0.13206
NP_001167046.1	100380290	ancGene_TGD_7713_A	complement component C6 precursor [Salmo salar]	0.0691489	0.0744681	0.0718085	0.0718085
XP_013990237.1	106566600	ancGene_TGD_7714_A	PREDICTED: complement component C7-like [Salmo salar]	0.0431034	0.0197044	0.0314039	0.0314039
XP_014030085.1	106586883	ancGene_TGD_8338_A	PREDICTED: hemopexin-like [Salmo salar]	2.03571	0.738839	1.38728	1.38728
XP_014007262.1	106575321	ancGene_TGD_8338_B	PREDICTED: hemopexin-like [Salmo salar]	0.872727	0.361364	0.617045	0.617045
XP_014061305.1	106608112	ancGene_TGD_8794_A	PREDICTED: alpha-1-antitrypsin homolog [Salmo salar]	1.18545	0.720657	0.953052	0.953052
XP_014016163.1	106580072	ancGene_TGD_8795_A	PREDICTED: hibernation-specific plasma protein HP-55-like [Salmo salar]	0.207763	0.13242	0.170091
XP_014027683.1	106585699	ancGene_TGD_8795_A	PREDICTED: alpha-1-antitrypsin-like [Salmo salar]	0.044586	0.0318471	0.0382166	0.208308
XP_014000556.1	106571703	ancGene_TGD_8796_A	PREDICTED: protein Z-dependent protease inhibitor-like [Salmo salar]	0.0331633	0.0331633	0.0331633	0.0331633
XP_014066272.1	106611008	ancGene_TGD_8796_B	PREDICTED: protein Z-dependent protease inhibitor-like [Salmo salar]	0.10199	0.079602	0.090796
XP_014043074.1	106596263	ancGene_TGD_8796_B	PREDICTED: protein Z-dependent protease inhibitor-like isoform X1 [Salmo salar]	0.0666667	0.0345679	0.0506173	0.141413
XP_014036616.1	106590292	ancGene_TGD_8801_A	PREDICTED: leukocyte elastase inhibitor-like [Salmo salar]	0.0318302	0.0318302	0.0318302	0.0318302
XP_014053136.1	106603687	ancGene_TGD_8806_A	PREDICTED: heparin cofactor 2-like [Salmo salar]	0.0643275	0.037037	0.0506823
XP_014016495.1	106580206	ancGene_TGD_8806_A	PREDICTED: heparin cofactor 2 [Salmo salar]	0.0467836	0.0292398	0.0380117	0.088694
XP_013989714.1	106566326	ancGene_TGD_8832_B	PREDICTED: ubiquitin-like modifier-activating enzyme 1 [Salmo salar]	0.00857143	0.00190476	0.0052381	0.0052381
NP_001134140.1	100195639	ancGene_TGD_8890_A	c-reactive protein, pentraxin-related precursor [Salmo salar]	0.108225	0.0952381	0.101732	0.101732
XP_014070410.1	106613051	ancGene_TGD_8975_A	PREDICTED: tubulin beta chain-like [Salmo salar]	0.0382022	0.0292135	0.0337079	0.0337079
XP_014026218.1	106585012	ancGene_TGD_9725_B	PREDICTED: transitional endoplasmic reticulum ATPase [Salmo salar]	0.0186104	0.0173697	0.0179901	0.0179901
XP_014024185.1	100194572	ancGene_TGD_989_A	PREDICTED: phosphoglucomutase-1 isoform X1 [Salmo salar]	0.0145228	0.0103734	0.0124481	0.0124481
XP_014007833.1	100380696	#N/A	PREDICTED: fibronectin [Salmo salar]	0.117576	0.110754	0.114165
XP_014038830.1	106592053	#N/A	PREDICTED: venom factor-like, partial [Salmo salar]	0.105186	0.0540541	0.0796202
NP_001117137.1	100136575	#N/A	serum albumin 1 precursor [Salmo salar]	2.19079	0.929276	1.56003
NP_001117164.1	100136922	#N/A	serum albumin 2 precursor [Salmo salar]	2.40296	1.04276	1.72286
NP_001133918.1	100195417	#N/A	angiotensinogen precursor [Salmo salar]	0.570806	0.291939	0.431373
NP_001117104.1	100136529	#N/A	antithrombin protein precursor [Salmo salar]	0.353982	0.170354	0.262168
NP_001134612.1	100196111	#N/A	apolipoprotein A-I precursor [Salmo salar]	0.935115	0.683206	0.80916
NP_001135172.1	100196671	#N/A	enolase 3-1 [Salmo salar]	0.290323	0.354839	0.322581
NP_001133193.1	100194636	#N/A	beta-enolase [Salmo salar]	0.294931	0.352535	0.323733
NP_001134251.1	100195750	#N/A	Cathepsin M precursor [Salmo salar]	0.447368	0.277778	0.362573
XP_014032748.1	106588366	#N/A	PREDICTED: ectonucleotide pyrophosphatase/phosphodiesterase family member 2-like [Salmo salar]	0.0679953	0.0293083	0.0486518
NP_001133245.1	100194744	#N/A	Complement component C7 precursor [Salmo salar]	0.0686391	0.0556213	0.0621302
NP_001133929.1	100195428	#N/A	Matrix metalloproteinase-9 precursor [Salmo salar]	0.0611028	0.0894188	0.0752608
XP_013996689.1	106569653	#N/A	PREDICTED: receptor-type tyrosine-protein phosphatase F-like, partial [Salmo salar]	0.033195	0.0318119	0.0325035
NP_001117004.1	100136360	#N/A	heat shock protein HSP 90-beta [Salmo salar]	0.0567867	0.034626	0.0457064
XP_014040469.1	106593628	#N/A	PREDICTED: fibronectin-like, partial [Salmo salar]	0.13285	0.140097	0.136473
XP_014041303.1	106594456	#N/A	PREDICTED: complement C4-like, partial [Salmo salar]	0.0716332	0.0515759	0.0616046
NP_001133265.1	100194764	#N/A	Tubulin beta chain [Salmo salar]	0.153153	0.0720721	0.112613
NP_001133687.1	100195186	#N/A	Keratin, type II cytoskeletal 8 [Salmo salar]	0.0707635	0.0782123	0.0744879
NP_001133079.1	100194521	#N/A	heat shock cognate 71 kDa protein [Salmo salar]	0.0522273	0.0430108	0.047619
NP_001167055.1	100380299	#N/A	alpha-actinin-1 [Salmo salar]	0.0390625	0.0223214	0.030692
NP_001167294.1	100380538	#N/A	Moesin [Salmo salar]	0.0587219	0.0466321	0.052677
NP_001133404.1	100194903	#N/A	72 kDa type IV collagenase precursor [Salmo salar]	0.0698027	0.0576631	0.0637329
NP_001167116.1	100380360	#N/A	Coagulation factor XIII A chain [Salmo salar]	0.0423497	0.0259563	0.034153
NP_001167344.1	100380588	#N/A	Tubulin beta-2A chain [Salmo salar]	0.105263	0.0657895	0.0855263
NP_001134006.1	100195505	#N/A	transketolase-like protein 2 [Salmo salar]	0.0415335	0.00798722	0.0247604
NP_001133187.1	100194630	#N/A	creatine kinase-1 [Salmo salar]	0.113158	0.0447368	0.0789474
NP_001133188.1	100194631	#N/A	creatine kinase-2 [Salmo salar]	0.112861	0.0551181	0.0839895
NP_001135205.1	100196711	#N/A	Rab GDP dissociation inhibitor beta [Salmo salar]	0.046875	0.015625	0.03125
NP_001139898.1	100286487	#N/A	Transaldolase [Salmo salar]	0.088685	0.0795107	0.0840979
NP_001158744.1	100306733	#N/A	Beta-2-glycoprotein 1 precursor [Salmo salar]	0.117143	0.0514286	0.0842857
NP_001266041.1	101448046	#N/A	serine protease-like protein [Salmo salar]	0.406393	0.356164	0.381279
NP_001133158.1	100194601	#N/A	tubulin alpha-4A chain [Salmo salar]	0.0824053	0.0311804	0.0567929
NP_001135793.1	100194597	#N/A	adenosylhomocysteinase [Salmo salar]	0.0323326	0.0230947	0.0277136
NP_001167257.1	100380501	#N/A	Coagulation factor X precursor [Salmo salar]	0.0483871	0.0414747	0.0449309
NP_001117138.1	100136576	#N/A	hemoglobin subunit beta [Salmo salar]	0.331081	0.0945946	0.212838
NP_001133733.1	100195232	#N/A	Transcobalamin-2 precursor [Salmo salar]	0.0422535	0.0258216	0.0340376
XP_014040458.1	106593620	#N/A	PREDICTED: uromodulin-like [Salmo salar]	0.0556962	0.0607595	0.0582278
NP_001133115.1	100194557	#N/A	fast myotomal muscle actin 2 [Salmo salar]	0.100796	0.0928382	0.096817
NP_001133174.1	100194617	#N/A	triosephosphate isomerase B [Salmo salar]	0.117409	0.0647773	0.0910931
NP_001133464.1	100194963	#N/A	Para-nitrobenzyl esterase [Salmo salar]	0.0201681	0.0117647	0.0159664
NP_001133672.1	100195171	#N/A	14-3-3 protein beta/alpha-2 [Salmo salar]	0.0737705	0.0655738	0.0696721
NP_001134015.1	100195514	#N/A	aminopeptidase B [Salmo salar]	0.0175719	0.00479233	0.0111821
NP_001135114.1	100196613	#N/A	78 kDa glucose-regulated protein precursor [Salmo salar]	0.0243531	0.0745814	0.0494673
NP_001161991.1	100316863	#N/A	protein disulfide-isomerase A3 precursor [Salmo salar]	0.020284	0.0933063	0.0567951
XP_013985845.1	106564321	#N/A	PREDICTED: alpha-2-macroglobulin-like, partial [Salmo salar]	0.0235415	0.0153531	0.0194473
NP_001133698.1	100195197	#N/A	syncoilin [Salmo salar]	0.0178891	0.0125224	0.0152057
XP_014048376.1	106601034	#N/A	PREDICTED: complement C1q-like protein 2 [Salmo salar]	0.0672269	0.0630252	0.0651261
NP_001117144.1	100136584	#N/A	beta-globin [Salmo salar]	0.496599	0.115646	0.306122
NP_001133201.1	100194644	#N/A	phosphoglycerate mutase 2-1 (muscle) [Salmo salar]	0.0666667	0.0352941	0.0509804
NP_001133255.1	100194754	#N/A	alpha-aminoadipic semialdehyde dehydrogenase [Salmo salar]	0.0166667	0.00555556	0.0111111
NP_001134284.1	100195783	#N/A	Fish-egg lectin precursor [Salmo salar]	0.305882	0.219608	0.262745
NP_001134716.1	100196215	#N/A	Nucleoside diphosphate kinase A [Salmo salar]	0.177632	0.151316	0.164474
NP_001134964.1	100196463	#N/A	Glutathione S-transferase A [Salmo salar]	0.0663717	0.0265487	0.0464602
NP_001167108.1	100380352	#N/A	Clusterin precursor [Salmo salar]	0.0213675	0.0149573	0.0181624
NP_001167336.1	100380580	#N/A	Prolyl endopeptidase [Salmo salar]	0.0141044	0.0141044	0.0141044
XP_014042912.1	106596118	#N/A	PREDICTED: cathepsin D-like, partial [Salmo salar]	0.14966	0.0748299	0.112245
NP_001117057.1	100136452	#N/A	anti-mullerian hormone precursor [Salmo salar]	0.0175131	0.0245184	0.0210158
NP_001117101.1	100136525	#N/A	elongation factor 1 alpha [Salmo salar]	0.0195228	0.010846	0.0151844
NP_001133110.1	100194552	#N/A	rab GDP dissociation inhibitor beta [Salmo salar]	0.0223214	0.00669643	0.0145089
NP_001133149.1	100194591	#N/A	non-metastatic cells 1 protein [Salmo salar]	0.151316	0.125	0.138158
NP_001133531.1	100195030	#N/A	fibulin 4 precursor [Salmo salar]	0.0159817	0.0273973	0.0216895
NP_001133969.1	100195468	#N/A	L-lactate dehydrogenase B chain [Salmo salar]	0.0329341	0.0359281	0.0344311
NP_001117024.1	100136401	#N/A	interleukin 1 receptor accessory protein precursor [Salmo salar]	0.0123239	0.00880282	0.0105634
NP_001133769.1	100195268	#N/A	carbonic anhydrase [Salmo salar]	0.0461538	0.00769231	0.0269231
NP_001134815.1	100196314	#N/A	14-3-3 protein zeta [Salmo salar]	0.044898	0.0408163	0.0428571
NP_001135161.1	100196660	#N/A	2-peptidylprolyl isomerase A [Salmo salar]	0.0731707	0.0487805	0.0609756
NP_001139902.1	100286491	#N/A	complement component C8 gamma chain precursor [Salmo salar]	0.0316742	0.0226244	0.0271493
NP_001117190.1	100137051	#N/A	parvalbumin beta 1 [Salmo salar]	0.0825688	0.0642202	0.0733945
NP_001133751.1	100195250	#N/A	Thymidine phosphorylase [Salmo salar]	0.01766	0.0154525	0.0165563
NP_001134751.1	100196250	#N/A	Metalloproteinase inhibitor 2 precursor [Salmo salar]	0.0454545	0.118182	0.0818182
NP_001134963.1	100196462	#N/A	Cathepsin S precursor [Salmo salar]	0.0181818	0.0151515	0.0166667
NP_001140078.1	100286666	#N/A	2-peptidylprolyl isomerase A [Salmo salar]	0.0487805	0.0182927	0.0335366
NP_001167197.1	100380442	#N/A	Coagulation factor IX precursor [Salmo salar]	0.0185567	0.0103093	0.014433
NP_001167367.1	100380611	#N/A	Actin-related protein 2/3 complex subunit 1B [Salmo salar]	0.015873	0.010582	0.0132275
XP_014032612.1	106588302	#N/A	PREDICTED: uncharacterized protein LOC106588302 [Salmo salar]	0.0257143	0.0228571	0.0242857
NP_001117143.1	100136583	#N/A	pentraxin precursor [Salmo salar]	0.0254237	0.0508475	0.0381356
NP_001117169.1	100136930	#N/A	eggshell protein precursor [Salmo salar]	0.0159453	0.00683371	0.0113895
NP_001133249.1	100194748	#N/A	phosphoglycerate mutase 1 [Salmo salar]	0.019685	0.011811	0.015748
NP_001134631.1	100196130	#N/A	Beta-galactoside-binding lectin [Salmo salar]	0.0447761	0.0597015	0.0522388
NP_001135037.2	100196536	#N/A	FK506-binding protein 1B [Salmo salar]	0.0648148	0.0462963	0.0555556
NP_001167080.1	100380324	#N/A	Serine/threonine-protein phosphatase 2A catalytic subunit alpha isoform [Salmo salar]	0.012945	0.00970874	0.0113269
XP_013979022.1	106560552	#N/A	PREDICTED: complement factor H-like, partial [Salmo salar]	0.0416667	0.0231481	0.0324074
XP_014018154.1	106581020	#N/A	PREDICTED: putative serine protease K12H4.7 [Salmo salar]	0.0161943	0.00607287	0.0111336
NP_001116998.1	100136353	#N/A	nucleoside diphosphate kinase [Salmo salar]	0.0662252	0.0596026	0.0629139
NP_001117171.1	100136933	#N/A	beta-2-microglobulin precursor [Salmo salar]	0.0948276	0.0775862	0.0862069
NP_001133080.1	100194522	#N/A	ATP-dependent RNA helicase DDX39 [Salmo salar]	0.00936768	0.00702576	0.00819672
NP_001133574.1	100195073	#N/A	4-trimethylaminobutyraldehyde dehydrogenase [Salmo salar]	0.00988142	0.00988142	0.00988142
NP_001133854.1	100195353	#N/A	fibroleukin precursor [Salmo salar]	0.00614754	0.0143443	0.0102459
NP_001133884.1	100195383	#N/A	Ras-related protein Rab-11B [Salmo salar]	0.0138249	0.00921659	0.0115207
NP_001134493.1	100195992	#N/A	Alcohol dehydrogenase class-3 [Salmo salar]	0.00797872	0.00531915	0.00664894
NP_001134717.1	100196216	#N/A	microfibrillar-associated protein 4 precursor [Salmo salar]	0.025	0.0333333	0.0291667
NP_001134944.1	100196443	#N/A	glutathione S-transferase omega 1 [Salmo salar]	0.0125523	0.0209205	0.0167364
NP_001167371.1	100380615	#N/A	complement component 1, q subcomponent, B chain precursor [Salmo salar]	0.0240964	0.0160643	0.0200803
XP_014049817.1	106601909	#N/A	PREDICTED: mannose-binding protein C-like [Salmo salar]	0.0428571	0.052381	0.047619
NP_001117050.1	100136444	#N/A	fatty acid-binding protein, heart [Salmo salar]	0.0225564	0.0150376	0.018797
NP_001117053.1	100136448	#N/A	C type lectin receptor C [Salmo salar]	0.00657895	0.00657895	0.00657895
NP_001133930.1	100195429	#N/A	beta-hexosaminidase subunit beta [Salmo salar]	0.00556586	0.00371058	0.00463822
NP_001133996.1	100195495	#N/A	Collagenase 3 precursor [Salmo salar]	0.00634249	0.0401691	0.0232558
NP_001134381.1	100195880	#N/A	Ependymin-1 precursor [Salmo salar]	0.0452489	0.0226244	0.0339367
NP_001134743.1	100196242	#N/A	Annexin A1 [Salmo salar]	0.00884956	0.00884956	0.00884956
NP_001135026.1	100196525	#N/A	chymotrypsin-like precursor [Salmo salar]	0.0115385	0.0384615	0.025
XP_014040738.1	106593883	#N/A	PREDICTED: extracellular matrix protein 1-like [Salmo salar]	0.00373832	0.00747664	0.00560748

## Sheet: Brown trout
Protein Set	Gene ID	Common ancestor	Description	SC/aa TF 6	SC/aa TF 8	SC/aa TF 12	Mean SC/aa	Sum SC/aa Common ancestor
XP_029604303.1	115189933	ancGene_TGD_11315_A	cathepsin D-like [Salmo trutta]	0.0433735	0.0771084	0.00722892	0.0425703	0.0425703
XP_029561474.1	115157401	ancGene_TGD_11471_A	elongation factor 2-like [Salmo trutta]	0.013986	0.02331	0.016317	0.017871	0.017871
XP_029562802.1	115158241	ancGene_TGD_11471_B	elongation factor 2 [Salmo trutta]	0.0128205	0.016317	0.0151515	0.014763	0.014763
XP_029613466.1	115196734	ancGene_TGD_11494_A	pro-cathepsin H-like [Salmo trutta]	0.00609756	0.0182927	0.0213415	0.0152439	0.0152439
XP_029554982.1	115153549	ancGene_TGD_11824_A	cystatin [Salmo trutta]	0.0227273	0.0378788	0.0454545	0.0353535
XP_029621437.1	115201725	ancGene_TGD_11824_A	cystatin-like [Salmo trutta]	0.0152672	0.0229008	0.0305344	0.0229008	0.0582543
XP_029627848.1	115205721	ancGene_TGD_12186_B	SPARC-like [Salmo trutta]	0.0301003	0.0301003	0.0334448	0.0312152	0.0312152
XP_029590723.1	115175560	ancGene_TGD_12205_A	otolith matrix protein OMM-64-like isoform X1 [Salmo trutta]	0.0143541	0.0127592	0.00797448	0.0116959	0.0116959
XP_029584186.1	115171482	ancGene_TGD_12534_B	nucleobindin-2-like isoform X1 [Salmo trutta]	0.012987	0.025974	0.012987	0.017316	0.017316
XP_029591515.1	115175964	ancGene_TGD_12810_A	adenylyl cyclase-associated protein 1-like [Salmo trutta]	0.0171306	0.0171306	0.0256959	0.0199857	0.0199857
XP_029559666.1	115156323	ancGene_TGD_12997_A	renin receptor-like [Salmo trutta]	0.0110497	0.0138122	0.0110497	0.0119705	0.0119705
XP_029598266.1	115180360	ancGene_TGD_13007_A	rab GDP dissociation inhibitor beta-like [Salmo trutta]	0.0223214	0.0223214	0.0133929	0.0193452	0.0193452
XP_029589732.1	115174880	ancGene_TGD_13058_A	CCN family member 2-like [Salmo trutta]	0.00578035	0.00578035	0.00867052	0.00674374	0.00674374
XP_029566108.1	115160024	ancGene_TGD_13094_B	protein crumbs homolog 2-like [Salmo trutta]	0.00135135	0.00202703	0.0027027	0.00202703	0.00202703
XP_029555203.1	115153759	ancGene_TGD_1354_A	integrin beta-1-like isoform X1 [Salmo trutta]	0.0074813	0.0249377	0.0199501	0.0174564	0.0174564
XP_029594021.1	115177413	ancGene_TGD_13801_A	extracellular matrix protein 1-like isoform X1 [Salmo trutta]	0.0105263	0.0147368	0.00631579	0.0105263	0.0105263
XP_029583066.1	115170872	ancGene_TGD_14332_A	heme-binding protein 2-like [Salmo trutta]	0.102326	0.139535	0.0930233	0.111628
XP_029583084.1	115170880	ancGene_TGD_14332_A	heme-binding protein 2-like [Salmo trutta]	0.0511628	0.0930233	0.0511628	0.0651163	0.176744
XP_029619597.1	115200570	ancGene_TGD_14785_B	endoplasmic reticulum aminopeptidase 1-like [Salmo trutta]	0.00208986	0.0114943	0.0031348	0.00557297	0.00557297
XP_029590120.1	115175087	ancGene_TGD_14999_A	cerebellin-2-like [Salmo trutta]	0.0742358	0.126638	0.0393013	0.0800582	0.0800582
XP_029548867.1	115150089	ancGene_TGD_15244_A	phospholipid transfer protein-like [Salmo trutta]	0.0123457	0.0246914	0.0102881	0.015775
XP_029632245.1	115208376	ancGene_TGD_15244_A	phospholipid transfer protein-like isoform X1 [Salmo trutta]	0.0120482	0.00688468	0.00860585	0.00917958	0.0249546
XP_029582418.1	115170190	ancGene_TGD_15530_B	pancreatic alpha-amylase-like [Salmo trutta]	0.013834	0.00592885	0.0296443	0.016469	0.016469
XP_029627292.1	115205448	ancGene_TGD_15799_A	nucleotide exchange factor SIL1 [Salmo trutta]	0.00862069	0.0215517	0.00862069	0.012931	0.012931
XP_029557910.1	115155434	ancGene_TGD_1603_A	tubulin alpha chain-like [Salmo trutta]	0.0177778	0.0466667	0.0133333	0.0259259
XP_029568248.1	115161416	ancGene_TGD_1603_A	tubulin alpha chain-like [Salmo trutta]	0.0177778	0.0488889	0.0155556	0.0274074	0.0533333
XP_029597358.1	115179765	ancGene_TGD_16176_B	uncharacterized protein LOC115179765 isoform X1 [Salmo trutta]	0.809069	0.720764	0.374702	0.634845	0.634845
XP_029588229.1	115173883	ancGene_TGD_16577_A	biotinidase-like [Salmo trutta]	0.100365	0.0620438	0.0237226	0.0620438	0.0620438
XP_029561470.1	115157396	ancGene_TGD_16623_A	retinol-binding protein 4-B [Salmo trutta]	0.119792	0.130208	0.0520833	0.100694
XP_029620330.1	115201139	ancGene_TGD_16623_A	retinol-binding protein 4 [Salmo trutta]	0.0572917	0.046875	0.046875	0.0503472	0.151042
XP_029589926.1	115174979	ancGene_TGD_16652_A	14-3-3 protein zeta [Salmo trutta]	0.0408163	0.044898	0.0326531	0.0394558	0.0394558
XP_029569774.1	115162527	ancGene_TGD_16652_B	14-3-3 protein beta/alpha-1-like [Salmo trutta]	0.048	0.044	0.052	0.048	0.048
XP_029576084.1	115166318	ancGene_TGD_16654_A	14-3-3 protein beta/alpha-2-like [Salmo trutta]	0.057377	0.057377	0.0696721	0.0614754	0.0614754
XP_029550929.1	115151089	ancGene_TGD_16654_B	14-3-3 protein beta/alpha [Salmo trutta]	0.0655738	0.0819672	0.0614754	0.0696721	0.0696721
XP_029593601.1	115177181	ancGene_TGD_16701_A	ictacalcin-like [Salmo trutta]	0.0434783	0.0217391	0.0434783	0.0362319	0.0362319
XP_029621489.1	115201750	ancGene_TGD_17512_A	prosaposin-like isoform X1 [Salmo trutta]	0.018622	0.0167598	0.0148976	0.0167598	0.0167598
XP_029591605.1	115176023	ancGene_TGD_17620_A	chloride intracellular channel protein 1-like [Salmo trutta]	0.0123967	0.0206612	0.00826446	0.0137741	0.0137741
XP_029603257.1	115188686	ancGene_TGD_17737_B	angiotensin-converting enzyme 2-like [Salmo trutta]	0.0111524	0.0185874	0.0111524	0.0136307	0.0136307
XP_029564520.1	115159185	ancGene_TGD_17738_A	angiotensin-converting enzyme-like [Salmo trutta]	0.00385505	0.00539707	0.00308404	0.00411205	0.00411205
XP_029559392.1	115156179	ancGene_TGD_17829_A	actin-related protein 3-like [Salmo trutta]	0.0120773	0.0144928	0.00966184	0.0120773	0.0120773
XP_029588505.1	115174035	ancGene_TGD_18274_A	polypeptide N-acetylgalactosaminyltransferase 4-like [Salmo trutta]	0.0188034	0.0205128	0.00854701	0.0159544	0.0159544
XP_029578301.1	115167810	ancGene_TGD_18276_B	polypeptide N-acetylgalactosaminyltransferase 6-like [Salmo trutta]	0.0144231	0.0240385	0.00961538	0.0160256	0.0160256
XP_029605613.1	115191816	ancGene_TGD_18296_A	N-acetylgalactosaminyltransferase 7-like isoform X2 [Salmo trutta]	0.00613497	0.00613497	0.00920245	0.00715746	0.00715746
XP_029591198.1	115175809	ancGene_TGD_19279_A	zona pellucida sperm-binding protein 4-like [Salmo trutta]	0.0124777	0.0249554	0.0178253	0.0184195	0.0184195
XP_029588181.1	115173863	ancGene_TGD_19456_A	programmed cell death 6-interacting protein isoform X1 [Salmo trutta]	0.00338219	0.00789177	0.00225479	0.00450958
XP_029590403.1	115175338	ancGene_TGD_19456_A	programmed cell death 6-interacting protein-like isoform X1 [Salmo trutta]	0.00448934	0.00897868	0.00448934	0.00598578	0.0104954
XP_029562964.1	115158312	ancGene_TGD_19623_A	cysteine-rich motor neuron 1 protein-like [Salmo trutta]	0.00911854	0.00911854	0.00911854	0.00911854	0.00911854
XP_029562158.1	115157941	ancGene_TGD_19711_A	vitellogenin-like [Salmo trutta]	0.0934283	0.120348	0.0348377	0.0828715	0.0828715
XP_029606225.1	115192166	ancGene_TGD_19715_A	vitellogenin [Salmo trutta]	2.18083	2.09283	0.787221	1.68696	1.68696
XP_029605945.1	115191989	ancGene_TGD_2030_A	ecto-ADP-ribosyltransferase 4-like isoform X1 [Salmo trutta]	0.0147059	0.00735294	0.00735294	0.00980392	0.00980392
XP_029599926.1	115182468	ancGene_TGD_20605_B	tumor necrosis factor receptor superfamily member 11B-like [Salmo trutta]	0.0182927	0.027439	0.00609756	0.0172764	0.0172764
XP_029591346.1	115175880	ancGene_TGD_20606_B	tumor necrosis factor receptor superfamily member 11B-like [Salmo trutta]	0.0298013	0.0231788	0.0198675	0.0242826	0.0242826
XP_029569070.1	115162169	ancGene_TGD_20653_A	apolipoprotein B-100 [Salmo trutta]	0.0192264	0.0297551	0.00389105	0.0176242	0.0176242
XP_029590045.1	115175044	ancGene_TGD_20654_B	apolipoprotein B-100-like isoform X1 [Salmo trutta]	0.0837466	0.0892562	0.030854	0.0679522
XP_029590044.1	115175043	ancGene_TGD_20654_B	apolipoprotein B-100-like isoform X2 [Salmo trutta]	0.0435467	0.0448583	0.0175761	0.035327	0.103279
XP_029590031.1	115175038	ancGene_TGD_20655_A	apolipoprotein B-100-like [Salmo trutta]	0.0117718	0.017205	0.00181105	0.0102626	0.0102626
XP_029616648.1	115198662	ancGene_TGD_20837_A	L-lactate dehydrogenase B chain-like [Salmo trutta]	0.0299401	0.0389222	0.0508982	0.0399202
XP_029598701.1	115180614	ancGene_TGD_20837_A	L-lactate dehydrogenase B chain [Salmo trutta]	0.0269461	0.0329341	0.0419162	0.0339321	0.0738523
XP_029553418.1	115152771	ancGene_TGD_20844_B	malate dehydrogenase, cytoplasmic-like [Salmo trutta]	0.0479042	0.0598802	0.0479042	0.0518962	0.0518962
XP_029608894.1	115193896	ancGene_TGD_20948_A	protein LEG1 homolog [Salmo trutta]	0.112948	0.0909091	0.0633609	0.0890725
XP_029589728.1	115174877	ancGene_TGD_20948_A	protein LEG1 homolog [Salmo trutta]	0.0530726	0.047486	0.0558659	0.0521415	0.141214
XP_029619869.1	115200894	ancGene_TGD_21185_A	vinculin-like [Salmo trutta]	0.0029873	0.00746826	0.00522778	0.00522778	0.00522778
XP_029570953.1	115163315	ancGene_TGD_2143_A	complement C4-B-like [Salmo trutta]	0.0472028	0.0454545	0.0390443	0.0439005
XP_029628860.1	115206254	ancGene_TGD_2143_A	complement C4-like [Salmo trutta]	0.0430483	0.0383944	0.026178	0.0358736	0.0797741
XP_029594187.1	115177503	ancGene_TGD_2144_A	complement C4-like isoform X1 [Salmo trutta]	0.167633	0.133991	0.0928074	0.131477	0.131477
XP_029595049.1	115178149	ancGene_TGD_2145_A	venom factor-like [Salmo trutta]	0.0744081	0.0558061	0.0248027	0.0516723
XP_029561295.1	115157304	ancGene_TGD_2145_A	complement C3-like isoform X1 [Salmo trutta]	0.0322188	0.0158055	0.00486322	0.0176292	0.0693015
XP_029593030.1	115176838	ancGene_TGD_2146_B	complement C3 [Salmo trutta]	0.707332	0.442308	0.116587	0.422075
XP_029593018.1	115176828	ancGene_TGD_2146_B	complement C3-like [Salmo trutta]	0.634615	0.390024	0.100962	0.3752
XP_029593633.1	115177199	ancGene_TGD_2146_B	complement C3-like [Salmo trutta]	0.415865	0.264423	0.0697115	0.25
XP_029632531.1	115208541	ancGene_TGD_2146_B	complement C3-like [Salmo trutta]	0.0756659	0.0460048	0.0102906	0.0439871
XP_029596132.1	115178882	ancGene_TGD_2146_B	complement C3-like [Salmo trutta]	0.038205	0.01698	0.00363857	0.0196078
XP_029593064.1	115176856	ancGene_TGD_2146_B	complement C3-like [Salmo trutta]	0.252791	0.154957	0.0308601	0.146203	1.25707
XP_029632678.1	115208616	ancGene_TGD_21515_B	N-acetylmuramoyl-L-alanine amidase-like [Salmo trutta]	0.0394191	0.0207469	0.00829876	0.0228216	0.0228216
XP_029583187.1	115170932	ancGene_TGD_21517_A	leukocyte cell-derived chemotaxin-2-like isoform X1 [Salmo trutta]	0.0769231	0.102564	0.0384615	0.0726496	0.0726496
XP_029597806.1	115180050	ancGene_TGD_21549_A	fish-egg lectin-like [Salmo trutta]	0.0235294	0.0313725	0.0117647	0.0222222	0.0222222
XP_029583672.1	115171214	ancGene_TGD_22132_A	hemoglobin subunit beta-like [Salmo trutta]	0.0675676	0.222973	0.310811	0.20045
XP_029617244.1	115198944	ancGene_TGD_22132_A	hemoglobin subunit beta [Salmo trutta]	0.0743243	0.22973	0.310811	0.204955	0.405405
XP_029583673.1	115171215	ancGene_TGD_22133_A	hemoglobin subunit beta-1 [Salmo trutta]	0.0204082	0.136054	0.258503	0.138322	0.138322
XP_029583685.1	115171224	ancGene_TGD_22139_A	hemoglobin subunit alpha-4-like [Salmo trutta]	0.020979	0.0699301	0.125874	0.0722611	0.0722611
XP_029626883.1	115205249	ancGene_TGD_22609_B	EGF-containing fibulin-like extracellular matrix protein 2 [Salmo trutta]	0.0205479	0.0159817	0.0114155	0.0159817	0.0159817
XP_029594795.1	115177941	ancGene_TGD_22610_A	EGF-containing fibulin-like extracellular matrix protein 1 [Salmo trutta]	0.0214477	0.0134048	0.0268097	0.0205541	0.0205541
XP_029613915.1	115196974	ancGene_TGD_22612_A	fibulin-1-like isoform X1 [Salmo trutta]	0.010101	0.011544	0.00577201	0.00913901	0.00913901
XP_029570989.1	115163335	ancGene_TGD_22817_B	vitronectin-like [Salmo trutta]	0.00299401	0.00299401	0.00898204	0.00499002	0.00499002
XP_029606635.1	115192367	ancGene_TGD_22818_A	proteoglycan 4-like isoform X1 [Salmo trutta]	0.0195822	0.0182768	0.0104439	0.016101
XP_029563506.1	115158551	ancGene_TGD_22818_A	proteoglycan 4-like isoform X1 [Salmo trutta]	0.0232558	0.0232558	0.0155039	0.0206718	0.0367728
XP_029609479.1	115194165	ancGene_TGD_22842_A	sex hormone-binding globulin-like [Salmo trutta]	0.138539	0.151134	0.148615	0.146096
XP_029628665.1	115206154	ancGene_TGD_22842_A	vitamin K-dependent protein S-like [Salmo trutta]	0.0631068	0.0776699	0.0582524	0.066343	0.212439
XP_029599370.1	115181679	ancGene_TGD_22929_B	cartilage acidic protein 1-like [Salmo trutta]	0.0253623	0.0398551	0.048913	0.0380435
XP_029545689.1	115147574	ancGene_TGD_22929_B	cartilage acidic protein 1-like [Salmo trutta]	0.0271248	0.045208	0.0488246	0.0403858	0.0784293
XP_029576979.1	115167066	ancGene_TGD_23020_A	glutathione peroxidase 3-like [Salmo trutta]	0.0131004	0.00873362	0.0174672	0.0131004	0.0131004
XP_029592453.1	115176542	ancGene_TGD_2311_A	triosephosphate isomerase B-like [Salmo trutta]	0.0242915	0.0323887	0.0242915	0.0269906	0.0269906
XP_029621110.1	115201539	ancGene_TGD_23159_A	fibulin-7-like isoform X1 [Salmo trutta]	0.0429185	0.0407725	0.0386266	0.0407725	0.0407725
XP_029615001.1	115197521	ancGene_TGD_23165_A	glucose-6-phosphate isomerase-like [Salmo trutta]	0.0216998	0.0325497	0.0144665	0.0229054	0.0229054
XP_029547013.1	115148866	ancGene_TGD_23709_A	clathrin heavy chain 1 isoform X1 [Salmo trutta]	0.00178571	0.00357143	0.00119048	0.00218254	0.00218254
XP_029614494.1	115197261	ancGene_TGD_24068_B	zona pellucida sperm-binding protein 3-like [Salmo trutta]	0.173913	0.26087	0.153318	0.196034	0.196034
XP_029576561.1	115166835	ancGene_TGD_24165_A	transaldolase-like [Salmo trutta]	0.0414201	0.0621302	0.0443787	0.0493097
XP_029624075.1	115203494	ancGene_TGD_24165_A	transaldolase-like [Salmo trutta]	0.0384615	0.0680473	0.0384615	0.0483235	0.0976331
XP_029575394.1	115165969	ancGene_TGD_24260_A	complement C1s-B subcomponent-like [Salmo trutta]	0.0158014	0.0173062	0.0120391	0.0150489
XP_029602655.1	115187764	ancGene_TGD_24260_A	complement C1r-A subcomponent-like [Salmo trutta]	0.0142045	0.0142045	0.00994318	0.0127841	0.027833
XP_029608227.1	115193583	ancGene_TGD_24420_A	catechol O-methyltransferase domain-containing protein 1-like [Salmo trutta]	0.388664	0.37247	0.0526316	0.271255	0.271255
XP_029613610.1	115196824	ancGene_TGD_24427_A	cholesteryl ester transfer protein-like [Salmo trutta]	0.0301205	0.0301205	0.0220884	0.0274431	0.0274431
XP_029584239.1	115171497	ancGene_TGD_2454_A	coronin-1A-like isoform X1 [Salmo trutta]	0.00657895	0.00438596	0.00657895	0.00584795	0.00584795
XP_029565685.1	115159778	ancGene_TGD_2457_B	uncharacterized protein LOC115159778 [Salmo trutta]	0.0107759	0.012931	0.0172414	0.0136494	0.0136494
XP_029590023.1	115175033	ancGene_TGD_24601_A	lysozyme g-like [Salmo trutta]	0.04	0.05	0.06	0.05	0.05
XP_029602817.1	115187902	ancGene_TGD_24695_A	14-3-3 protein beta/alpha-A-like [Salmo trutta]	0.0564516	0.0564516	0.0645161	0.0591398	0.0591398
XP_029608653.1	115193795	ancGene_TGD_25002_A	heme-binding protein 2-like [Salmo trutta]	0.132353	0.117647	0.0980392	0.116013	0.116013
XP_029553400.1	115152760	ancGene_TGD_25183_A	serum albumin 2 [Salmo trutta]	1.34868	1.68586	1.97204	1.66886
XP_029619662.1	115200616	ancGene_TGD_25183_A	serum albumin 2-like [Salmo trutta]	0.264803	0.254934	0.264803	0.261513	1.93037
XP_029614528.1	115197281	ancGene_TGD_25425_A	mucin-2-like isoform X1 [Salmo trutta]	0.00394867	0.005923	0.00740375	0.00575847	0.00575847
XP_029578632.1	115167974	ancGene_TGD_25587_A	basement membrane-specific heparan sulfate proteoglycan core protein-like isoform X1 [Salmo trutta]	0.00370665	0.00608949	0.00423617	0.00467743	0.00467743
XP_029570646.1	115163137	ancGene_TGD_26148_B	apolipoprotein A-I-1 [Salmo trutta]	1.9313	1.81679	1.82061	1.85623
XP_029628526.1	115206084	ancGene_TGD_26148_B	apolipoprotein A-I [Salmo trutta]	0.729008	0.79771	0.851145	0.792621	2.64885
XP_029572682.1	115164389	ancGene_TGD_26151_B	thrombospondin-4-B-like [Salmo trutta]	0.00634249	0.00845666	0.00845666	0.00775194	0.00775194
XP_029586159.1	115172646	ancGene_TGD_26154_A	thrombospondin-1-like [Salmo trutta]	0.0204778	0.0341297	0.0119454	0.0221843	0.0221843
XP_029559701.1	115156330	ancGene_TGD_26154_B	thrombospondin-1-like [Salmo trutta]	0.00853242	0.0119454	0.00767918	0.00938567
XP_029590196.1	115175127	ancGene_TGD_26154_B	thrombospondin-1-like [Salmo trutta]	0.00511945	0.00938567	0.00511945	0.00654152	0.0159272
XP_029618244.1	115199868	ancGene_TGD_26187_A	low-density lipoprotein receptor-related protein 2-like [Salmo trutta]	0.0559627	0.0439707	0.0526316	0.050855
XP_029573433.1	115164782	ancGene_TGD_26187_A	low-density lipoprotein receptor-related protein 2-like isoform X1 [Salmo trutta]	0.0226608	0.0270468	0.0328947	0.0275341	0.0783891
XP_029626266.1	115204688	ancGene_TGD_26235_B	hephaestin-like protein 1 [Salmo trutta]	0.00711744	0.00622776	0.00177936	0.00504152	0.00504152
XP_029564022.1	115158814	ancGene_TGD_26236_A	ceruloplasmin [Salmo trutta]	0.126516	0.10052	0.0606586	0.0958983	0.0958983
XP_029558873.1	115155926	ancGene_TGD_26237_A	coagulation factor V [Salmo trutta]	0.0124564	0.00896861	0.00597907	0.0091347	0.0091347
XP_029552990.1	115152353	ancGene_TGD_2645_A	actin, alpha cardiac muscle 1-like [Salmo trutta]	0.0769231	0.0742706	0.071618	0.0742706	0.0742706
XP_029593370.1	115177047	ancGene_TGD_26552_A	gamma-glutamylcyclotransferase-like [Salmo trutta]	0.0186047	0.0186047	0.0186047	0.0186047	0.0186047
XP_029615760.1	115198158	ancGene_TGD_26605_B	ependymin-like [Salmo trutta]	0.0368664	0.0414747	0.0230415	0.0337942	0.0337942
XP_029566305.1	115160110	ancGene_TGD_26689_B	lysozyme C [Salmo trutta]	0.0625	0.0694444	0.0347222	0.0555556	0.0555556
XP_029582537.1	115170266	ancGene_TGD_27204_B	collagen alpha-1(VI) chain [Salmo trutta]	0.0128713	0.0188119	0.0217822	0.0178218
XP_029561973.1	115157673	ancGene_TGD_27204_B	collagen alpha-1(VI) chain-like [Salmo trutta]	0.00956938	0.0215311	0.0311005	0.0207337	0.0385554
XP_029559448.1	115156209	ancGene_TGD_28060_B	uncharacterized protein LOC115156209 isoform X1 [Salmo trutta]	0.00243112	0.00202593	0.0010805	0.00184585	0.00184585
XP_029559711.1	115156382	ancGene_TGD_28061_B	collagen alpha-3(VI) chain-like, partial [Salmo trutta]	0.00592593	0.00740741	0.0037037	0.00567901	0.00567901
XP_029570357.1	115162953	ancGene_TGD_28168_B	latexin-like isoform X1 [Salmo trutta]	0.0206186	0.024055	0.00687285	0.0171821	0.0171821
XP_029615413.1	115197752	ancGene_TGD_28304_B	beta-hexosaminidase subunit alpha-like isoform X1 [Salmo trutta]	0.0296846	0.0352505	0.0166976	0.0272109	0.0272109
XP_029620930.1	115201445	ancGene_TGD_28636_A	collagen alpha-1(I) chain-like [Salmo trutta]	0.00344116	0.00619408	0.00481762	0.00481762	0.00481762
XP_029583278.1	115170991	ancGene_TGD_28636_B	collagen alpha-1(I) chain-like [Salmo trutta]	0.00828157	0.010352	0.0110421	0.00989188
XP_029613558.1	115196785	ancGene_TGD_28636_B	collagen alpha-1(I) chain-like [Salmo trutta]	0.00828157	0.0117322	0.010352	0.0101219	0.0200138
XP_029559865.1	115156555	ancGene_TGD_28652_A	vitamin K-dependent protein C [Salmo trutta]	0.0979021	0.0885781	0.0722611	0.0862471	0.0862471
XP_029570163.1	115162857	ancGene_TGD_28653_A	coagulation factor X-like isoform X1 [Salmo trutta]	0.014433	0.0164948	0.00824742	0.0130584	0.0130584
XP_029596271.1	115179128	ancGene_TGD_28654_A	coagulation factor VII-like [Salmo trutta]	0.120833	0.0708333	0.0854167	0.0923611
XP_029613025.1	115196384	ancGene_TGD_28654_A	coagulation factor VII-like [Salmo trutta]	0.1125	0.0791667	0.110417	0.100694	0.193056
XP_029557368.1	115154847	ancGene_TGD_28657_B	coagulation factor IX [Salmo trutta]	0.0172414	0.00574713	0.00383142	0.00893997	0.00893997
XP_029618884.1	115200189	ancGene_TGD_287_A	transcobalamin-2-like isoform X1 [Salmo trutta]	0.0531178	0.073903	0.0438799	0.0569669	0.0569669
XP_029622553.1	115202583	ancGene_TGD_28888_A	versican core protein-like [Salmo trutta]	0.0114428	0.0154229	0.0139303	0.0135987	0.0135987
XP_029609267.1	115194068	ancGene_TGD_29019_A	hyaluronan-binding protein 2 [Salmo trutta]	0.0900322	0.0819936	0.0675241	0.0798499	0.0798499
XP_029556975.1	115154664	ancGene_TGD_29200_B	peptidyl-prolyl cis-trans isomerase FKBP2-like [Salmo trutta]	0.0145985	0.0437956	0.0291971	0.0291971	0.0291971
XP_029574692.1	115165611	ancGene_TGD_29391_B	45 kDa calcium-binding protein [Salmo trutta]	0.0527778	0.0694444	0.0555556	0.0592593	0.0592593
XP_029612298.1	115196007	ancGene_TGD_29415_A	phospholipase A2 inhibitor 31 kDa subunit-like [Salmo trutta]	0.147727	0.204545	0.113636	0.155303	0.155303
XP_029623036.1	115202968	ancGene_TGD_29801_B	B-cadherin-like [Salmo trutta]	0.0431818	0.0465909	0.0397727	0.0431818
XP_029577643.1	115167390	ancGene_TGD_29801_B	B-cadherin-like isoform X1 [Salmo trutta]	0.0499432	0.0578888	0.0476731	0.051835	0.0950169
XP_029606860.1	115192470	ancGene_TGD_29860_A	kininogen-1-like [Salmo trutta]	0.156499	0.198939	0.196286	0.183908
XP_029563224.1	115158426	ancGene_TGD_29860_A	kininogen-1-like [Salmo trutta]	0.0512821	0.0692308	0.0333333	0.0512821	0.23519
XP_029578997.1	115168149	ancGene_TGD_30311_A	sushi, von Willebrand factor type A, EGF and pentraxin domain-containing protein 1-like isoform X1 [Salmo trutta]	0.0625931	0.0789866	0.0536513	0.065077
XP_029578998.1	115168149	ancGene_TGD_30311_A	sushi, von Willebrand factor type A, EGF and pentraxin domain-containing protein 1-like isoform X2 [Salmo trutta]	0.0615616	0.0810811	0.0555556	0.0660661
XP_029575089.1	115165821	ancGene_TGD_30311_A	complement receptor type 2-like [Salmo trutta]	0.0492611	0.0492611	0.0862069	0.0615764	0.192719
XP_029578657.1	115167981	ancGene_TGD_30315_B	complement receptor type 2-like isoform X1 [Salmo trutta]	0.0124611	0.0155763	0.0124611	0.0134995	0.0134995
XP_029563939.1	115158774	ancGene_TGD_30395_A	complement factor H-related protein 1-like isoform X1 [Salmo trutta]	0.0746988	0.0819277	0.0409639	0.0658635	0.0658635
XP_029563943.1	115158775	ancGene_TGD_30396_A	complement factor H-related protein 4-like isoform X3 [Salmo trutta]	0.0442478	0.0383481	0.020649	0.0344149	0.0344149
XP_029582188.1	115170075	ancGene_TGD_30406_B	coagulation factor XIII B chain-like isoform X1 [Salmo trutta]	0.0548246	0.0504386	0.0285088	0.0445906	0.0445906
XP_029563933.1	115158772	ancGene_TGD_30412_A	coagulation factor XIII B chain-like isoform X2 [Salmo trutta]	0.125	0.104369	0.0679612	0.09911	0.09911
XP_029563938.1	115158773	ancGene_TGD_30413_A	complement factor H-like [Salmo trutta]	0.235577	0.189904	0.125	0.183494	0.183494
XP_029595960.1	115178786	ancGene_TGD_30417_A	beta-2-glycoprotein 1-like [Salmo trutta]	0.33427	0.264045	0.157303	0.251873
XP_029632683.1	115208620	ancGene_TGD_30417_A	beta-2-glycoprotein 1-like [Salmo trutta]	0.213483	0.188202	0.126404	0.17603
XP_029595961.1	115178787	ancGene_TGD_30417_A	beta-2-glycoprotein 1-like isoform X1 [Salmo trutta]	0.128571	0.1	0.0828571	0.10381
XP_029632685.1	115208622	ancGene_TGD_30417_A	beta-2-glycoprotein 1-like [Salmo trutta]	0.0691643	0.074928	0.0489914	0.0643612	0.596073
XP_029570651.1	115163141	ancGene_TGD_30443_A	complement C2-like [Salmo trutta]	0.0705446	0.0420792	0.0247525	0.0457921	0.0457921
XP_029557338.1	115154834	ancGene_TGD_30444_A	complement factor B-like [Salmo trutta]	0.125648	0.0945596	0.0595855	0.0932642
XP_029625891.1	115204449	ancGene_TGD_30444_A	complement factor B-like [Salmo trutta]	0.115136	0.109961	0.080207	0.101768	0.195032
XP_029592073.1	115176284	ancGene_TGD_3110_A	glutathione S-transferase A-like [Salmo trutta]	0.0353982	0.0442478	0.0353982	0.0383481	0.0383481
XP_029632446.1	115208489	ancGene_TGD_31120_A	ladderlectin-like [Salmo trutta]	0.252688	0.177419	0.0913978	0.173835
XP_029553188.1	115152439	ancGene_TGD_31120_A	ladderlectin-like [Salmo trutta]	0.134409	0.112903	0.0537634	0.100358	0.274194
XP_029592295.1	115176405	ancGene_TGD_31156_A	C-type lectin domain family 4 member E-like [Salmo trutta]	0.05	0.05	0.0541667	0.0513889	0.0513889
XP_029584853.1	115171822	ancGene_TGD_31203_A	metalloproteinase inhibitor 2-like [Salmo trutta]	0.0322581	0.0599078	0.0230415	0.0384025	0.0384025
XP_029621321.1	115201655	ancGene_TGD_31203_B	metalloproteinase inhibitor 2-like [Salmo trutta]	0.0318182	0.0272727	0.0136364	0.0242424
XP_029554809.1	115153475	ancGene_TGD_31203_B	metalloproteinase inhibitor 2-like [Salmo trutta]	0.0181818	0.0227273	0.0181818	0.019697	0.0439394
XP_029566449.1	115160198	ancGene_TGD_31348_A	cystatin cpi-2-like [Salmo trutta]	0.0402685	0.0268456	0.0469799	0.0380313	0.0380313
XP_029602308.1	115187376	ancGene_TGD_31792_A	scavenger receptor cysteine-rich type 1 protein M130-like [Salmo trutta]	0.212524	0.151803	0.0645161	0.142948	0.142948
XP_029586907.1	115173057	ancGene_TGD_322_B	complement factor D-like [Salmo trutta]	0.247059	0.247059	0.270588	0.254902	0.254902
XP_029591561.1	115175993	ancGene_TGD_32210_A	probable thiopurine S-methyltransferase isoform X1 [Salmo trutta]	0.00766284	0.00766284	0.0114943	0.00893997	0.00893997
XP_029589571.1	115174798	ancGene_TGD_32270_A	clusterin-like [Salmo trutta]	0.0128205	0.025641	0.0192308	0.0192308	0.0192308
XP_029587825.1	115173661	ancGene_TGD_3245_A	cytosolic non-specific dipeptidase-like [Salmo trutta]	0.0189873	0.021097	0.021097	0.0203938	0.0203938
XP_029602534.1	115187681	ancGene_TGD_32680_A	uncharacterized protein LOC115187681 isoform X1 [Salmo trutta]	0.0655738	0.0655738	0.0163934	0.0491803
XP_029602535.1	115187681	ancGene_TGD_32680_A	uncharacterized protein LOC115187681 isoform X2 [Salmo trutta]	0.0614754	0.0778689	0.0204918	0.0532787
XP_029590146.1	115175101	ancGene_TGD_32680_A	uncharacterized protein LOC115175101 isoform X1 [Salmo trutta]	0.0493274	0.0627803	0.0807175	0.064275	0.166734
XP_029580137.1	115168736	ancGene_TGD_33312_B	transketolase-like [Salmo trutta]	0.00638978	0.00958466	0.00638978	0.00745474	0.00745474
XP_029560887.1	115157096	ancGene_TGD_33388_A	multiple inositol polyphosphate phosphatase 1-like [Salmo trutta]	0.00650759	0.0151844	0.010846	0.010846	0.010846
XP_029608577.1	115193758	ancGene_TGD_33389_A	multiple inositol polyphosphate phosphatase 1-like [Salmo trutta]	0.0390456	0.0498915	0.0585683	0.0491685	0.0491685
XP_029615273.1	115197665	ancGene_TGD_34222_B	endoplasmin-like [Salmo trutta]	0.0138365	0.0767296	0.0201258	0.0368973	0.0368973
XP_029589948.1	115174992	ancGene_TGD_34223_A	heat shock protein HSP 90-beta [Salmo trutta]	0.0277008	0.0304709	0.0290859	0.0290859	0.0290859
XP_029579761.1	115168508	ancGene_TGD_34224_B	heat shock protein HSP 90-alpha-like [Salmo trutta]	0.0135501	0.0189702	0.0135501	0.0153568	0.0153568
XP_029609391.1	115194127	ancGene_TGD_34276_A	acidic mammalian chitinase-like [Salmo trutta]	0.00636943	0.00849257	0.00636943	0.00707714	0.00707714
XP_029573373.1	115164749	ancGene_TGD_34548_A	lipocalin-like [Salmo trutta]	0.0274725	0.0384615	0.0384615	0.0347985	0.0347985
XP_029564426.1	115159132	ancGene_TGD_34551_A	protein AMBP-like [Salmo trutta]	0.0980392	0.128852	0.148459	0.125117
XP_029548129.1	115149424	ancGene_TGD_34551_A	protein AMBP-like isoform X1 [Salmo trutta]	0.0280899	0.00842697	0.0280899	0.0215356	0.146652
XP_029557235.1	115154790	ancGene_TGD_34553_A	lipocalin-like [Salmo trutta]	0.0276243	0.0441989	0.0165746	0.0294659
XP_029625790.1	115204396	ancGene_TGD_34553_A	lipocalin-like [Salmo trutta]	0.0218579	0.0273224	0.0382514	0.0291439	0.0586098
XP_029552267.1	115151993	ancGene_TGD_34554_A	lipocalin-like [Salmo trutta]	0.165746	0.21547	0.0994475	0.160221
XP_029611130.1	115195429	ancGene_TGD_34554_A	lipocalin-like [Salmo trutta]	0.0994475	0.110497	0.0828729	0.0976059	0.257827
XP_029613416.1	115196711	ancGene_TGD_34565_A	semaphorin-3ab-like [Salmo trutta]	0.00625782	0.00876095	0.0100125	0.00834376	0.00834376
XP_029582612.1	115170532	ancGene_TGD_34835_B	myosin-9-like isoform X1 [Salmo trutta]	0.0081591	0.00509944	0.00662927	0.00662927	0.00662927
XP_029628709.1	115206172	ancGene_TGD_35310_A	alpha-2-macroglobulin-like [Salmo trutta]	0.141516	0.146211	0.117371	0.135032
XP_029570849.1	115163262	ancGene_TGD_35310_A	alpha-2-macroglobulin-like [Salmo trutta]	0.0815364	0.0822102	0.0747978	0.0795148
XP_029628746.1	115206202	ancGene_TGD_35310_A	alpha-2-macroglobulin-like isoform X1 [Salmo trutta]	0.090785	0.103754	0.0744027	0.0896473	0.304195
XP_029570814.1	115163232	ancGene_TGD_35311_A	alpha-2-macroglobulin-like isoform X2 [Salmo trutta]	0.0930869	0.0759754	0.063655	0.0775724
XP_029628711.1	115206174	ancGene_TGD_35311_A	alpha-2-macroglobulin-like isoform X2 [Salmo trutta]	0.0888585	0.0950103	0.0642515	0.0827068
XP_029583070.1	115170874	ancGene_TGD_35311_A	alpha-2-macroglobulin-like isoform X4 [Salmo trutta]	0.0451745	0.0581793	0.0314853	0.0449464	0.205226
XP_029621983.1	115202178	ancGene_TGD_35653_A	sialic acid synthase-like [Salmo trutta]	0.0140056	0.0336134	0.0112045	0.0196078	0.0196078
XP_029620997.1	115201480	ancGene_TGD_35891_A	angiotensinogen [Salmo trutta]	0.339869	0.298475	0.24183	0.293391	0.293391
XP_029576885.1	115167017	ancGene_TGD_35958_B	72 kDa type IV collagenase-like [Salmo trutta]	0.0698027	0.0728376	0.0637329	0.0687911	0.0687911
XP_029574286.1	115165351	ancGene_TGD_35959_A	matrix metalloproteinase-9-like [Salmo trutta]	0.0789866	0.0670641	0.0506706	0.0655738	0.0655738
XP_029626284.1	115204700	ancGene_TGD_38097_A	complement C1q subcomponent subunit C-like [Salmo trutta]	0.0371901	0.0330579	0.0330579	0.0344353	0.0344353
XP_029626285.1	115204701	ancGene_TGD_38098_A	complement C1q subcomponent subunit B-like [Salmo trutta]	0.0200803	0.0200803	0.00803213	0.0160643	0.0160643
XP_029596046.1	115178833	ancGene_TGD_39030_A	keratin, type I cytoskeletal 13-like [Salmo trutta]	0.0113122	0.0113122	0.0158371	0.0128205	0.0128205
XP_029632532.1	115208542	ancGene_TGD_39293_A	nidogen-1-like [Salmo trutta]	0.0191131	0.0206422	0.00917431	0.0163099	0.0163099
XP_029557747.1	115155314	ancGene_TGD_39293_B	nidogen-1 [Salmo trutta]	0.0106908	0.0172697	0.0131579	0.0137061	0.0137061
XP_029568066.1	115161317	ancGene_TGD_39399_A	C-reactive protein-like [Salmo trutta]	0.095057	0.095057	0.0646388	0.0849176	0.0849176
XP_029581565.1	115169776	ancGene_TGD_39570_A	tenascin-R isoform X1 [Salmo trutta]	0.00292184	0.00511322	0.00292184	0.0036523	0.0036523
XP_029591739.1	115176086	ancGene_TGD_39612_A	zonadhesin [Salmo trutta]	0.00497512	0.00497512	0.0066335	0.00552792	0.00552792
XP_029597465.1	115179810	ancGene_TGD_39934_A	follistatin-related protein 1-like isoform X1 [Salmo trutta]	0.0350318	0.044586	0.0254777	0.0350318	0.0350318
XP_029558640.1	115155813	ancGene_TGD_39934_B	follistatin-related protein 1-like [Salmo trutta]	0.0771704	0.0868167	0.0675241	0.0771704	0.0771704
XP_029605816.1	115191923	ancGene_TGD_39996_A	endonuclease domain-containing 1 protein-like [Salmo trutta]	0.0190476	0.0349206	0.00952381	0.021164	0.021164
XP_029599573.1	115182063	ancGene_TGD_40049_B	beta-2-microglobulin-like [Salmo trutta]	0.0431034	0.0603448	0.0258621	0.0431034
XP_029599574.1	115182064	ancGene_TGD_40049_B	beta-2-microglobulin-like [Salmo trutta]	0.0344828	0.0517241	0.0431034	0.0431034	0.0862069
XP_029584433.1	115171594	ancGene_TGD_40353_B	insulin-like growth factor-binding protein 7 [Salmo trutta]	0.0507246	0.0471014	0.0289855	0.0422705	0.0422705
XP_029555933.1	115154145	ancGene_TGD_40850_A	coagulation factor XIII A chain-like [Salmo trutta]	0.014966	0.0163265	0.0285714	0.0199546
XP_029570418.1	115162997	ancGene_TGD_40850_A	coagulation factor XIII A chain-like [Salmo trutta]	0.0121065	0.00726392	0.00484262	0.00807103	0.0280257
XP_029616225.1	115198436	ancGene_TGD_40850_B	coagulation factor XIII A chain-like [Salmo trutta]	0.0122951	0.023224	0.0204918	0.0186703	0.0186703
XP_029596587.1	115179321	ancGene_TGD_41051_A	uncharacterized protein LOC115179321 isoform X1 [Salmo trutta]	0.0905459	0.107856	0.0865513	0.0949845	0.0949845
XP_029615704.1	115198135	ancGene_TGD_41325_A	calcium/calmodulin-dependent protein kinase type II delta 1 chain isoform X1 [Salmo trutta]	0.0195695	0.0293542	0.0313112	0.0267449	0.0267449
XP_029554453.1	115153300	ancGene_TGD_41669_A	uncharacterized protein LOC115153300 isoform X1 [Salmo trutta]	0.336364	0.272727	0.0772727	0.228788	0.228788
XP_029571804.1	115163780	ancGene_TGD_41711_A	neprilysin isoform X1 [Salmo trutta]	0.00518807	0.00648508	0.00389105	0.00518807	0.00518807
XP_029583356.1	115171041	ancGene_TGD_41954_A	nucleoside diphosphate kinase A-like [Salmo trutta]	0.138158	0.131579	0.144737	0.138158
XP_029614341.1	115197180	ancGene_TGD_41954_A	nucleoside diphosphate kinase A-like [Salmo trutta]	0.118421	0.118421	0.138158	0.125	0.263158
XP_029559947.1	115156592	ancGene_TGD_41954_B	nucleoside diphosphate kinase A-like [Salmo trutta]	0.0596026	0.0463576	0.0662252	0.0573951	0.0573951
XP_029614154.1	115197107	ancGene_TGD_42056_B	protein disulfide-isomerase A3-like [Salmo trutta]	0.0753564	0.114053	0.0672098	0.0855397
XP_029607594.1	115192843	ancGene_TGD_42056_B	protein disulfide-isomerase A3-like [Salmo trutta]	0.0588235	0.111562	0.0608519	0.0770791	0.162619
XP_029595270.1	115178298	ancGene_TGD_42059_A	protein disulfide-isomerase-like [Salmo trutta]	0.0175781	0.0683594	0.0234375	0.0364583
XP_029632737.1	115208653	ancGene_TGD_42059_A	protein disulfide-isomerase-like [Salmo trutta]	0.0176471	0.0686275	0.0235294	0.0366013	0.0730596
XP_029570879.1	115163278	ancGene_TGD_42067_A	high affinity immunoglobulin gamma Fc receptor I-like isoform X1 [Salmo trutta]	0.0181269	0.021148	0.0241692	0.021148	0.021148
XP_029598963.1	115180995	ancGene_TGD_42072_A	endoplasmic reticulum resident protein 44-like [Salmo trutta]	0.0123153	0.0295567	0.0197044	0.0205255	0.0205255
XP_029606910.1	115192487	ancGene_TGD_42103_A	sulfhydryl oxidase 1-like [Salmo trutta]	0.0221675	0.020936	0.0172414	0.0201149	0.0201149
XP_029589601.1	115174819	ancGene_TGD_425_A	plasminogen-like isoform X1 [Salmo trutta]	0.0967742	0.0980149	0.0942928	0.0963606
XP_029607829.1	115192977	ancGene_TGD_425_A	plasminogen-like [Salmo trutta]	0.0727497	0.0505549	0.0468557	0.0567201	0.153081
XP_029564027.1	115158818	ancGene_TGD_42632_A	fetuin-B-like [Salmo trutta]	0.0260116	0.0260116	0.0202312	0.0240848	0.0240848
XP_029582179.1	115170069	ancGene_TGD_42636_B	alpha-2-HS-glycoprotein-like [Salmo trutta]	0.100529	0.113757	0.145503	0.119929	0.119929
XP_029564021.1	115158813	ancGene_TGD_42637_A	alpha-2-HS-glycoprotein-like [Salmo trutta]	0.141119	0.0827251	0.0827251	0.10219	0.10219
XP_029564025.1	115158817	ancGene_TGD_42639_A	histidine-rich glycoprotein-like [Salmo trutta]	0.475149	0.312127	0.314115	0.367131	0.367131
XP_029630442.1	115207483	ancGene_TGD_428_A	hepatocyte growth factor-like protein [Salmo trutta]	0.0365169	0.0224719	0.0154494	0.0248127
XP_029550661.1	115150945	ancGene_TGD_428_A	hepatocyte growth factor-like protein [Salmo trutta]	0.021097	0.0140647	0.0112518	0.0154712	0.0402839
XP_029584437.1	115171600	ancGene_TGD_42825_A	uncharacterized protein LOC115171600 isoform X1 [Salmo trutta]	0.00315706	0.0047356	0.0023678	0.00342015
XP_029626176.1	115204635	ancGene_TGD_42825_A	uncharacterized protein LOC115204635 isoform X1 [Salmo trutta]	0.00247262	0.00459202	0.00247262	0.00317909	0.00659924
XP_029613411.1	115196709	ancGene_TGD_429_B	hepatocyte growth factor-like isoform X1 [Salmo trutta]	0.00918635	0.019685	0.00524934	0.0113736	0.0113736
XP_029570704.1	115163178	ancGene_TGD_42975_B	alpha-actinin-4-like isoform X1 [Salmo trutta]	0.0310421	0.0432373	0.0321508	0.0354767
XP_029628591.1	115206123	ancGene_TGD_42975_B	alpha-actinin-4 isoform X1 [Salmo trutta]	0.0299335	0.0388027	0.0299335	0.0328899	0.0683666
XP_029562422.1	115158063	ancGene_TGD_42984_B	vascular cell adhesion protein 1-like [Salmo trutta]	0.0111386	0.0222772	0.0136139	0.0156766
XP_029582289.1	115170121	ancGene_TGD_42984_B	vascular cell adhesion protein 1-like isoform X1 [Salmo trutta]	0.0046225	0.0107858	0.0107858	0.00873138	0.0244079
XP_029571251.1	115163477	ancGene_TGD_43526_B	CD166 antigen homolog A-like isoform X1 [Salmo trutta]	0.00357143	0.00714286	0.00892857	0.00654762	0.00654762
XP_029551564.1	115151620	ancGene_TGD_439_A	antithrombin-III-like [Salmo trutta]	0.181416	0.14823	0.090708	0.140118
XP_029562417.1	115158059	ancGene_TGD_439_A	antithrombin-III-like [Salmo trutta]	0.0995575	0.0730088	0.0530973	0.0752212	0.215339
XP_029617753.1	115199419	ancGene_TGD_43953_B	microfibril-associated glycoprotein 4-like [Salmo trutta]	0.1	0.104167	0.0333333	0.0791667	0.0791667
XP_029600376.1	115183175	ancGene_TGD_44300_A	gamma-glutamylaminecyclotransferase-like [Salmo trutta]	0.038674	0.0276243	0.0110497	0.0257827	0.0257827
XP_029621851.1	115202105	ancGene_TGD_44459_A	plasma protease C1 inhibitor-like isoform X1 [Salmo trutta]	0.169935	0.158497	0.0980392	0.142157
XP_029605879.1	115191959	ancGene_TGD_44459_A	plasma protease C1 inhibitor-like isoform X1 [Salmo trutta]	0.151961	0.153595	0.0931373	0.132898	0.275054
XP_029556428.1	115154389	ancGene_TGD_44460_A	pigment epithelium-derived factor-like [Salmo trutta]	0.0256959	0.0214133	0.0192719	0.0221271
XP_029547125.1	115148934	ancGene_TGD_44460_A	pigment epithelium-derived factor-like [Salmo trutta]	0.0222222	0.0271605	0.0148148	0.0213992	0.0435262
XP_029547128.1	115148936	ancGene_TGD_44461_B	alpha-2-antiplasmin-like isoform X1 [Salmo trutta]	0.0406852	0.0342612	0.0342612	0.0364026
XP_029556426.1	115154388	ancGene_TGD_44461_B	alpha-2-antiplasmin-like [Salmo trutta]	0.0479042	0.0499002	0.0439122	0.0472389
XP_029571153.1	115163437	ancGene_TGD_44461_B	LOW QUALITY PROTEIN: alpha-2-antiplasmin-like [Salmo trutta]	0.0469136	0.0419753	0.017284	0.0353909
XP_029629060.1	115206355	ancGene_TGD_44461_B	alpha-2-antiplasmin-like isoform X1 [Salmo trutta]	0.0243902	0.0243902	0.0168856	0.0218887	0.140921
XP_029614268.1	115197149	ancGene_TGD_44604_B	peptidyl-prolyl cis-trans isomerase B [Salmo trutta]	0.0185185	0.0462963	0.0231481	0.029321	0.029321
XP_029561112.1	115157194	ancGene_TGD_44774_A	ADP-ribosylation factor 1-like isoform X1 [Salmo trutta]	0.0149254	0.0298507	0.0149254	0.0199005	0.0199005
XP_029619139.1	115200316	ancGene_TGD_45312_A	putative aminopeptidase W07G4.4 [Salmo trutta]	0.0232558	0.0290698	0.0406977	0.0310078
XP_029572571.1	115164333	ancGene_TGD_45312_A	putative aminopeptidase W07G4.4 [Salmo trutta]	0.0189036	0.0245747	0.0340265	0.0258349	0.0568427
XP_029610661.1	115194895	ancGene_TGD_45332_A	fibrinogen beta chain [Salmo trutta]	0.199588	0.158436	0.179012	0.179012	0.179012
XP_029605752.1	115191892	ancGene_TGD_45333_B	fibrinogen gamma chain-like [Salmo trutta]	0.226852	0.222222	0.18287	0.210648
XP_029621927.1	115202139	ancGene_TGD_45333_B	fibrinogen gamma chain-like isoform X1 [Salmo trutta]	0.130536	0.107226	0.0839161	0.107226	0.317874
XP_029626854.1	115205230	ancGene_TGD_45455_A	saxitoxin and tetrodotoxin-binding protein 1-like [Salmo trutta]	0.0628019	0.0724638	0.0338164	0.0563607	0.0563607
XP_029571523.1	115163624	ancGene_TGD_45501_A	putative serine protease K12H4.7 [Salmo trutta]	0.0263692	0.0243408	0.0162272	0.0223124	0.0223124
XP_029561332.1	115157317	ancGene_TGD_47130_A	putative leucine-rich repeat-containing protein DDB_G0290503 isoform X1 [Salmo trutta]	0.035	0.0265	0.0125	0.0246667	0.0246667
XP_029590061.1	115175050	ancGene_TGD_47218_A	leucine-rich alpha-2-glycoprotein-like [Salmo trutta]	0.056213	0.0473373	0.0207101	0.0414201
XP_029590060.1	115175049	ancGene_TGD_47218_A	leucine-rich alpha-2-glycoprotein-like [Salmo trutta]	0.0529101	0.0608466	0.0343915	0.0493827	0.0908028
XP_029582930.1	115170778	ancGene_TGD_4723_A	fructose-bisphosphate aldolase A-like [Salmo trutta]	0.0220386	0.0330579	0.0192837	0.0247934	0.0247934
XP_029601527.1	115185025	ancGene_TGD_47703_A	receptor-type tyrosine-protein phosphatase F-like [Salmo trutta]	0.00922367	0.010761	0.0038432	0.00794261	0.00794261
XP_029583470.1	115171104	ancGene_TGD_47985_A	heat shock 70 kDa protein-like [Salmo trutta]	0.00776398	0.00776398	0.0108696	0.00879917	0.00879917
XP_029571224.1	115163470	ancGene_TGD_47986_A	heat shock cognate 70 kDa protein-like [Salmo trutta]	0.0244275	0.0305344	0.0183206	0.0244275	0.0244275
XP_029546618.1	115148666	ancGene_TGD_47990_B	heat shock cognate 70 kDa protein-like [Salmo trutta]	0.0245023	0.0275651	0.0183767	0.0234814	0.0234814
XP_029625240.1	115204082	ancGene_TGD_47998_A	endoplasmic reticulum chaperone BiP [Salmo trutta]	0.0592705	0.117021	0.0349544	0.0704154	0.0704154
XP_029555969.1	115154156	ancGene_TGD_48001_A	hypoxia up-regulated protein 1-like [Salmo trutta]	0.0168484	0.0376611	0.011893	0.0221341	0.0221341
XP_029550999.1	115151129	ancGene_TGD_48023_A	adenosylhomocysteinase [Salmo trutta]	0.00923788	0.0254042	0.0138568	0.0161663	0.0161663
XP_029587020.1	115173244	ancGene_TGD_48095_A	protein qua-1-like [Salmo trutta]	0.032967	0.0282575	0.0188383	0.0266876	0.0266876
XP_029577599.1	115167366	ancGene_TGD_484_A	haptoglobin-like [Salmo trutta]	0.120253	0.142405	0.0632911	0.10865
XP_029601872.1	115186339	ancGene_TGD_484_A	haptoglobin-like [Salmo trutta]	0.126582	0.151899	0.056962	0.111814
XP_029600126.1	115182862	ancGene_TGD_484_A	haptoglobin-like [Salmo trutta]	0.0981013	0.136076	0.0632911	0.0991561
XP_029601878.1	115186352	ancGene_TGD_484_A	haptoglobin-like [Salmo trutta]	0.101266	0.132911	0.0601266	0.0981013	0.417722
XP_029597404.1	115179783	ancGene_TGD_48682_A	UDP-glucose:glycoprotein glucosyltransferase 1-like isoform X1 [Salmo trutta]	0.0129702	0.0265888	0.0077821	0.0157804	0.0157804
XP_029598870.1	115180866	ancGene_TGD_48710_A	tubulin alpha-1A chain-like [Salmo trutta]	0.0199557	0.0487805	0.0110865	0.0266075	0.0266075
XP_029597671.1	115179984	ancGene_TGD_48781_A	lumican-like isoform X1 [Salmo trutta]	0.0555556	0.0472222	0.0555556	0.0527778	0.0527778
XP_029556938.1	115154635	ancGene_TGD_49141_A	procollagen C-endopeptidase enhancer 2-like [Salmo trutta]	0.00806452	0.00403226	0.0120968	0.00806452	0.00806452
XP_029631718.1	115208081	ancGene_TGD_49192_A	pulmonary surfactant-associated protein D-like [Salmo trutta]	0.0875	0.0833333	0.116667	0.0958333
XP_029584948.1	115171891	ancGene_TGD_49192_A	pulmonary surfactant-associated protein D-like isoform X1 [Salmo trutta]	0.0599078	0.0691244	0.078341	0.0691244	0.164958
XP_029603576.1	115188892	ancGene_TGD_49776_A	actin, cytoplasmic 1 [Salmo trutta]	0.128	0.149333	0.133333	0.136889	0.136889
XP_029548616.1	115149941	ancGene_TGD_49812_B	LOW QUALITY PROTEIN: filamin-B [Salmo trutta]	0.00192012	0.00268817	0.000768049	0.00179211	0.00179211
XP_029580159.1	115168746	ancGene_TGD_49813_B	filamin-A-like [Salmo trutta]	0.0263365	0.0361635	0.0184748	0.0269916	0.0269916
XP_029567550.1	115161023	ancGene_TGD_49850_A	plastin-2 [Salmo trutta]	0.0463259	0.0702875	0.0479233	0.0548456	0.0548456
XP_029556656.1	115154515	ancGene_TGD_49852_B	plastin-3 [Salmo trutta]	0.0144462	0.0321027	0.0224719	0.023007	0.023007
XP_029575768.1	115166161	ancGene_TGD_49853_A	plastin-3-like [Salmo trutta]	0.0144231	0.0208333	0.0176282	0.0176282	0.0176282
XP_029548280.1	115149490	ancGene_TGD_49995_A	bone morphogenetic protein 7-like [Salmo trutta]	0.0368664	0.0599078	0.0322581	0.0430108	0.0430108
XP_029562859.1	115158261	ancGene_TGD_49996_A	muellerian-inhibiting factor [Salmo trutta]	0.0402802	0.0210158	0.0227671	0.028021	0.028021
XP_029615591.1	115198061	ancGene_TGD_50025_A	L-rhamnose-binding lectin CSL1 [Salmo trutta]	0.0576923	0.0833333	0.0705128	0.0705128	0.0705128
XP_029598511.1	115180509	ancGene_TGD_50110_A	calumenin-A isoform X1 [Salmo trutta]	0.0444444	0.0634921	0.0539683	0.0539683
XP_029616678.1	115198671	ancGene_TGD_50110_A	calumenin-A-like isoform X1 [Salmo trutta]	0.0380952	0.0507937	0.047619	0.0455026	0.0994709
XP_029552419.1	115152064	ancGene_TGD_50110_B	calumenin-B [Salmo trutta]	0.00632911	0.0348101	0.0189873	0.0200422	0.0200422
XP_029547438.1	115149074	ancGene_TGD_50238_A	moesin isoform X1 [Salmo trutta]	0.0189983	0.0379965	0.00345423	0.0201497	0.0201497
XP_029605790.1	115191910	ancGene_TGD_50446_B	acid ceramidase-like [Salmo trutta]	0.00511509	0.00767263	0.00511509	0.0059676	0.0059676
XP_029591813.1	115176119	ancGene_TGD_50671_B	alpha-N-acetylgalactosaminide alpha-2,6-sialyltransferase 1-like [Salmo trutta]	0.0632319	0.0702576	0.0679157	0.0671351	0.0671351
XP_029599923.1	115182466	ancGene_TGD_50810_B	ectonucleotide pyrophosphatase/phosphodiesterase family member 2-like [Salmo trutta]	0.10035	0.109685	0.0805134	0.0968495	0.0968495
XP_029591347.1	115175881	ancGene_TGD_50812_A	ectonucleotide pyrophosphatase/phosphodiesterase family member 2-like [Salmo trutta]	0.0410317	0.042204	0.0222743	0.03517	0.03517
XP_029574369.1	115165418	ancGene_TGD_50963_A	keratin, type II cytoskeletal 8-like [Salmo trutta]	0.0261682	0.035514	0.046729	0.0361371	0.0361371
XP_029574371.1	115165420	ancGene_TGD_50965_A	keratin, type II cytoskeletal cochleal-like isoform X1 [Salmo trutta]	0.0179739	0.0147059	0.0784314	0.037037	0.037037
XP_029604106.1	115189705	ancGene_TGD_51224_A	uncharacterized protein LOC115189705 isoform X1 [Salmo trutta]	0.0419948	0.023622	0.0131234	0.0262467	0.0262467
XP_029607980.1	115193423	ancGene_TGD_51256_A	complement C1q-like protein 2 [Salmo trutta]	0.0290909	0.0290909	0.0363636	0.0315152	0.0315152
XP_029592785.1	115176717	ancGene_TGD_51355_B	fucolectin-5-like isoform X1 [Salmo trutta]	0.112805	0.118902	0.070122	0.10061
XP_029592790.1	115176718	ancGene_TGD_51355_B	fucolectin-5-like isoform X1 [Salmo trutta]	0.0762195	0.0670732	0.0670732	0.070122	0.170732
XP_029622889.1	115202882	ancGene_TGD_51385_A	prothrombin-like [Salmo trutta]	0.212219	0.221865	0.160772	0.198285
XP_029577841.1	115167517	ancGene_TGD_51385_A	LOW QUALITY PROTEIN: prothrombin-like [Salmo trutta]	0.170418	0.184887	0.131833	0.162379	0.360665
XP_029610529.1	115194753	ancGene_TGD_51503_A	complement factor I [Salmo trutta]	0.0988024	0.0838323	0.0568862	0.0798403	0.0798403
XP_029575512.1	115166029	ancGene_TGD_51820_A	perlwapin-like isoform X3 [Salmo trutta]	0.0469484	0.028169	0.0375587	0.0375587
XP_029575513.1	115166030	ancGene_TGD_51820_A	perlwapin-like isoform X1 [Salmo trutta]	0.0992366	0.0763359	0.0725191	0.0826972	0.120256
XP_029552447.1	115152082	ancGene_TGD_51928_A	zona pellucida sperm-binding protein 4-like [Salmo trutta]	0.0979284	0.13371	0.0677966	0.0998117
XP_029614534.1	115197286	ancGene_TGD_51928_A	zona pellucida sperm-binding protein 4-like [Salmo trutta]	0.155844	0.137291	0.0797774	0.124304
XP_029614489.1	115197258	ancGene_TGD_51928_A	zona pellucida sperm-binding protein 4-like isoform X1 [Salmo trutta]	0.0209205	0.0209205	0.0209205	0.0209205	0.245036
XP_029592752.1	115176694	ancGene_TGD_51976_A	apolipoprotein A-IV-like [Salmo trutta]	0.0784314	0.0745098	0.0470588	0.0666667
XP_029600395.1	115183193	ancGene_TGD_51976_A	apolipoprotein A-IV-like [Salmo trutta]	0.0431373	0.0509804	0.027451	0.0405229
XP_029592753.1	115176695	ancGene_TGD_51976_A	apolipoprotein A-IV-like [Salmo trutta]	0.0431373	0.0431373	0.0235294	0.0366013	0.143791
XP_029592751.1	115176693	ancGene_TGD_51977_A	apolipoprotein Eb-like [Salmo trutta]	0.2	0.290909	0.225455	0.238788
XP_029600379.1	115183176	ancGene_TGD_51977_A	apolipoprotein Eb-like [Salmo trutta]	0.185455	0.232727	0.178182	0.198788	0.437576
XP_029581763.1	115169857	ancGene_TGD_52528_A	serotransferrin-1 isoform X1 [Salmo trutta]	1.70445	1.46915	0.931133	1.36824	1.36824
XP_029581767.1	115169858	ancGene_TGD_52528_B	serotransferrin-2-like isoform X2 [Salmo trutta]	0.704776	0.623734	0.470333	0.599614	0.599614
XP_029545620.1	115147523	ancGene_TGD_5307_B	aspartate aminotransferase, cytoplasmic-like [Salmo trutta]	0.0170732	0.0219512	0.0121951	0.0170732	0.0170732
XP_029596517.1	115179279	ancGene_TGD_53408_B	fibronectin-like isoform X2 [Salmo trutta]	0.116018	0.146126	0.113208	0.125117
XP_029613059.1	115196398	ancGene_TGD_53408_B	fibronectin-like isoform X2 [Salmo trutta]	0.116747	0.148148	0.113929	0.126275
XP_029596520.1	115179279	ancGene_TGD_53408_B	fibronectin-like isoform X4 [Salmo trutta]	0.118899	0.149771	0.115561	0.128077	0.379469
XP_029557903.1	115155431	ancGene_TGD_53409_A	fibronectin-like [Salmo trutta]	0.010826	0.0144346	0.010425	0.0118952	0.0118952
XP_029562140.1	115157930	ancGene_TGD_53632_A	di-N-acetylchitobiase [Salmo trutta]	0.0137363	0.0164835	0.010989	0.0137363	0.0137363
XP_029600453.1	115183247	ancGene_TGD_5369_B	profilin-2-like [Salmo trutta]	0.048951	0.048951	0.041958	0.04662	0.04662
XP_029613768.1	115196900	ancGene_TGD_53813_A	olfactomedin-like [Salmo trutta]	0.0152838	0.0414847	0.00873362	0.0218341	0.0218341
XP_029552024.1	115151860	ancGene_TGD_53814_A	olfactomedin-4-like [Salmo trutta]	0.00867679	0.0173536	0.0173536	0.0144613	0.0144613
XP_029577084.1	115167117	ancGene_TGD_53936_A	transforming growth factor-beta-induced protein ig-h3-like [Salmo trutta]	0.00443787	0.00591716	0.00443787	0.00493097	0.00493097
XP_029610443.1	115194654	ancGene_TGD_54005_A	collagen alpha-1(XII) chain-like isoform X7 [Salmo trutta]	0.017924	0.0200642	0.012306	0.0167648	0.0167648
XP_029600450.1	115183244	ancGene_TGD_54189_A	beta-enolase [Salmo trutta]	0.0483871	0.0322581	0.0414747	0.0407066	0.0407066
XP_029574235.1	115165310	ancGene_TGD_54190_A	enolase-like isoform X1 [Salmo trutta]	0.0277778	0.0509259	0.0324074	0.037037	0.037037
XP_029596172.1	115178898	ancGene_TGD_54223_A	cathepsin S-like [Salmo trutta]	0.0151515	0.0212121	0.00909091	0.0151515	0.0151515
XP_029598289.1	115180379	ancGene_TGD_54427_A	inter-alpha-trypsin inhibitor heavy chain H2-like [Salmo trutta]	0.0734824	0.0670927	0.0319489	0.057508
XP_029617059.1	115198852	ancGene_TGD_54427_A	inter-alpha-trypsin inhibitor heavy chain H2 [Salmo trutta]	0.0712009	0.0680128	0.0329437	0.0573858	0.114894
XP_029550329.1	115150790	ancGene_TGD_54428_A	inter-alpha-trypsin inhibitor heavy chain H3-like [Salmo trutta]	0.0197802	0.0142857	0.00989011	0.014652	0.014652
XP_029549178.1	115150234	ancGene_TGD_54429_A	inter-alpha-trypsin inhibitor heavy chain H3-like [Salmo trutta]	0.100767	0.125958	0.106243	0.110989
XP_029631945.1	115208219	ancGene_TGD_54429_A	inter-alpha-trypsin inhibitor heavy chain H3-like isoform X1 [Salmo trutta]	0.0642002	0.0631121	0.0522307	0.0598477	0.170837
XP_029614684.1	115197378	ancGene_TGD_54806_B	poly(U)-specific endoribonuclease-C-like [Salmo trutta]	0.0160772	0.0128617	0.0128617	0.0139335	0.0139335
XP_029627577.1	115205583	ancGene_TGD_5628_B	neutral alpha-glucosidase AB-like isoform X1 [Salmo trutta]	0.0160085	0.040555	0.00640342	0.020989	0.020989
XP_029617622.1	115199152	ancGene_TGD_5916_A	uncharacterized protein LOC115199152 isoform X1 [Salmo trutta]	0.00872093	0.00872093	0.00775194	0.00839793	0.00839793
XP_029614855.1	115197450	ancGene_TGD_5917_A	uromodulin-like [Salmo trutta]	0.0658228	0.0810127	0.0607595	0.0691983	0.0691983
XP_029575286.1	115165919	ancGene_TGD_614_A	6-phosphogluconate dehydrogenase, decarboxylating [Salmo trutta]	0.0144928	0.0207039	0.00621118	0.0138026	0.0138026
XP_029632069.1	115208271	ancGene_TGD_649_A	WD repeat-containing protein 1-like [Salmo trutta]	0.0231023	0.0313531	0.0165017	0.0236524	0.0236524
XP_029579996.1	115168664	ancGene_TGD_6743_A	uncharacterized protein LOC115168664 [Salmo trutta]	0.00841751	0.0218855	0.016835	0.0157127	0.0157127
XP_029613692.1	115196865	ancGene_TGD_6748_B	carboxylesterase 5A-like isoform X1 [Salmo trutta]	0.108963	0.121265	0.0843585	0.104862	0.104862
XP_029598492.1	115180490	ancGene_TGD_6868_A	hemagglutinin/amebocyte aggregation factor-like [Salmo trutta]	0.0342857	0.0228571	0.0171429	0.0247619	0.0247619
XP_029577099.1	115167131	ancGene_TGD_7551_A	CD81 antigen-like [Salmo trutta]	0.0207469	0.0207469	0.00829876	0.0165975	0.0165975
XP_029590148.1	115175104	ancGene_TGD_7606_A	creatine kinase B-type-like [Salmo trutta]	0.00787402	0.0131234	0.00524934	0.00874891	0.00874891
XP_029581112.1	115169541	ancGene_TGD_7710_A	complement component C8 beta chain [Salmo trutta]	0.0594228	0.0560272	0.0169779	0.0441426	0.0441426
XP_029561188.1	115157241	ancGene_TGD_7711_A	complement component C8 alpha chain [Salmo trutta]	0.0308943	0.0195122	0.00487805	0.0184282	0.0184282
XP_029548021.1	115149361	ancGene_TGD_7712_A	complement component C9 [Salmo trutta]	0.146179	0.109635	0.0531561	0.10299	0.10299
XP_029625122.1	115204031	ancGene_TGD_7713_A	complement component C6 isoform X1 [Salmo trutta]	0.0744681	0.0691489	0.0787234	0.0741135	0.0741135
XP_029565343.1	115159607	ancGene_TGD_7714_A	complement component C7-like [Salmo trutta]	0.0420168	0.0504202	0.0228091	0.0384154	0.0384154
XP_029572274.1	115164176	ancGene_TGD_7714_B	complement component C7 [Salmo trutta]	0.0623529	0.0835294	0.0741176	0.0733333	0.0733333
XP_029588771.1	115174395	ancGene_TGD_8052_A	phospholipase B1, membrane-associated-like [Salmo trutta]	0.016092	0.0321839	0.00689655	0.0183908	0.0183908
XP_029568246.1	115161415	ancGene_TGD_8338_A	hemopexin-like isoform X1 [Salmo trutta]	1.08753	0.733042	0.682713	0.834427	0.834427
XP_029597560.1	115179848	ancGene_TGD_8338_B	hemopexin-like [Salmo trutta]	0.63964	0.538288	0.461712	0.546547	0.546547
XP_029574722.1	115165606	ancGene_TGD_8794_A	alpha-1-antitrypsin homolog [Salmo trutta]	0.962441	1.00469	1.05164	1.00626	1.00626
XP_029618193.1	115199838	ancGene_TGD_8795_A	hibernation-specific plasma protein HP-55-like [Salmo trutta]	0.193694	0.184685	0.114865	0.164414
XP_029573488.1	115164814	ancGene_TGD_8795_A	alpha-1-antitrypsin-like [Salmo trutta]	0.021322	0.0191898	0.010661	0.0170576	0.181472
XP_029589249.1	115174649	ancGene_TGD_8796_A	protein Z-dependent protease inhibitor-like [Salmo trutta]	0.0357143	0.0306122	0.0357143	0.0340136	0.0340136
XP_029569293.1	115162278	ancGene_TGD_8796_B	protein Z-dependent protease inhibitor-like [Salmo trutta]	0.0845771	0.0845771	0.079602	0.0829187
XP_029585979.1	115172563	ancGene_TGD_8796_B	protein Z-dependent protease inhibitor-like [Salmo trutta]	0.0617284	0.037037	0.0518519	0.0502058	0.133125
XP_029611597.1	115195650	ancGene_TGD_8801_A	leukocyte elastase inhibitor-like isoform X1 [Salmo trutta]	0.00970874	0.0169903	0.026699	0.0177994	0.0177994
XP_029578212.1	115167698	ancGene_TGD_8806_A	heparin cofactor 2-like [Salmo trutta]	0.0382514	0.0382514	0.0418944	0.0394657
XP_029617878.1	115199700	ancGene_TGD_8806_A	heparin cofactor 2-like [Salmo trutta]	0.0346715	0.040146	0.0328467	0.0358881	0.0753538
XP_029582027.1	115169989	ancGene_TGD_9088_B	gelsolin-like [Salmo trutta]	0.00833333	0.00555556	0.0166667	0.0101852
XP_029560168.1	115156706	ancGene_TGD_9088_B	gelsolin-like [Salmo trutta]	0.00694444	0.00833333	0.0152778	0.0101852	0.0203704
XP_029576952.1	115167051	ancGene_TGD_9279_A	xaa-Pro dipeptidase-like [Salmo trutta]	0.01417	0.01417	0.0202429	0.0161943	0.0161943
XP_029604943.1	115191084	#N/A	collagen alpha-1(VI) chain-like, partial [Salmo trutta]	0.0220126	0.0251572	0.0188679	0.0220126	0.0220126

## Sheet: Goldfish
Protein Set	Gene ID	Common ancestor	Description	Score	Proteins	Peptides	Spectral Count	Specific Spectral Count	Sequence Count		SC/aa PR	Sum SC/aa Common ancestor
XP_026062592.1	113045988	ancGene_TGD_10488_A	phosphotriesterase-related protein [Carassius auratus]	90.11	2 (1,1)	2	2	2	2		0.00573066	0.00573066
XP_026071326.1	113051633	ancGene_TGD_10610_A	lysosomal acid phosphatase-like [Carassius auratus]	81.8	2 (1,1)	2	2	2	2		0.00408998	0.00408998
XP_026119134.1	113098320	ancGene_TGD_10824_A	uncharacterized protein LOC113098320 [Carassius auratus]	245.93	2 (1,1)	5	6	5	5		0.01875
XP_026072462.1	113052261	ancGene_TGD_10824_A	uncharacterized protein LOC113052261 [Carassius auratus]	116.6	3 (2,1)	2	3	2	2		0.00721154	0.0259615
XP_026089931.1	113063811	ancGene_TGD_11154_B	T-complex protein 1 subunit zeta [Carassius auratus]	135.55	1 (1,0)	2	4	4	2		0.00753296	0.00753296
XP_026101759.1	113073071	ancGene_TGD_11184_B	arylsulfatase A-like [Carassius auratus]	130.87	3 (1,2)	3	3	3	3		0.00598802	0.00598802
XP_026094231.1	113066553	ancGene_TGD_11315_A	cathepsin E-A-like isoform X1 [Carassius auratus]	93.95	2 (2,0)	2	2	2	2		0.00487805	0.00487805
XP_026143134.1	113118288	ancGene_TGD_11318_B	cathepsin D [Carassius auratus]	95.52	2 (1,1)	2	3	3	2		0.00757576	0.00757576
XP_026106154.1	113078074	ancGene_TGD_11469_A	elongation factor 2-like [Carassius auratus]	316.75	1 (1,0)	6	7	2	6		0.00813008	0.00813008
XP_026061062.1	113045104	ancGene_TGD_11471_A	elongation factor 2 [Carassius auratus]	984.84	5 (2,3)	19	22	5	17		0.025641
XP_026132555.1	113111728	ancGene_TGD_11471_A	elongation factor 2 [Carassius auratus]	983.88	1 (1,0)	19	25	7	17		0.0291375	0.0547786
XP_026087520.1	113062123	ancGene_TGD_11479_A	elongation factor 1-alpha-like [Carassius auratus]	523.61	15 (2,13)	10	18	18	8		0.038961	0.038961
XP_026052750.1	113039071	ancGene_TGD_11592_A	asparagine--tRNA ligase, cytoplasmic-like [Carassius auratus]	72.74	7 (5,2)	2	2	2	2		0.00359712	0.00359712
XP_026063346.1	113046673	ancGene_TGD_11701_A	low-density lipoprotein receptor-like isoform X1 [Carassius auratus]	141.91	2 (2,0)	3	3	3	3		0.0214286	0.0214286
XP_026079382.1	113056757	ancGene_TGD_11824_A	cystatin-like [Carassius auratus]	263.34	1 (1,0)	4	13	13	4		0.1
XP_026124560.1	113106748	ancGene_TGD_11824_A	cystatin-like [Carassius auratus]	281.97	2 (2,0)	4	9	9	3		0.0703125
XP_026134115.1	113112610	ancGene_TGD_11824_A	cystatin-like [Carassius auratus]	261.03	1 (1,0)	4	9	9	4		0.0697674	0.24008
XP_026135312.1	113113381	ancGene_TGD_12170_A	trypsin inhibitor ClTI-1-like [Carassius auratus]	130.67	1 (1,0)	2	3	3	2		0.038961	0.038961
XP_026081133.1	113057820	ancGene_TGD_12186_B	SPARC-like [Carassius auratus]	130.62	2 (2,0)	3	5	5	3		0.0171821	0.0171821
XP_026087310.1	113062029	ancGene_TGD_12205_A	protein starmaker-like isoform X1 [Carassius auratus]	581.08	4 (1,3)	6	13	13	6		0.0229682	0.0229682
XP_026061266.1	113045246	ancGene_TGD_12362_A	ubiquitin isoform X1 [Carassius auratus]	134.44	11 (11,0)	2	5	5	2		0.0381679	0.0381679
XP_026063308.1	113046650	ancGene_TGD_12534_B	nucleobindin-1-like [Carassius auratus]	235.59	3 (3,0)	5	7	7	5		0.0155556	0.0155556
XP_026074877.1	113053928	ancGene_TGD_12678_B	annexin A6-like [Carassius auratus]	86.02	1 (1,0)	2	3	2	2		0.00426136
XP_026130199.1	113110305	ancGene_TGD_12678_B	annexin A4-like [Carassius auratus]	77.02	1 (1,0)	2	2	1	2		0.00623053	0.0104919
XP_026125849.1	113107501	ancGene_TGD_12680_A	annexin A5-like [Carassius auratus]	234.14	2 (1,1)	4	5	5	4		0.0157729	0.0157729
XP_026057991.1	113043077	ancGene_TGD_12776_B	rho GDP-dissociation inhibitor 2-like isoform X1 [Carassius auratus]	225.98	5 (3,2)	5	11	11	5		0.0486726	0.0486726
XP_026073032.1	113052792	ancGene_TGD_12777_B	rho GDP-dissociation inhibitor 1-like [Carassius auratus]	145.06	2 (1,1)	2	4	4	2		0.0196078	0.0196078
XP_026087514.1	113062120	ancGene_TGD_12810_A	adenylyl cyclase-associated protein 1-like [Carassius auratus]	197.62	2 (1,1)	4	4	4	4		0.00860215	0.00860215
XP_026091437.1	113064748	ancGene_TGD_12997_A	renin receptor-like isoform X1 [Carassius auratus]	136.01	3 (2,1)	3	5	5	3		0.0141243	0.0141243
XP_026064907.1	113047815	ancGene_TGD_13007_B	rab GDP dissociation inhibitor beta [Carassius auratus]	640.54	4 (2,2)	12	16	2	10		0.0357143
XP_026096241.1	113067954	ancGene_TGD_13007_B	rab GDP dissociation inhibitor beta-like [Carassius auratus]	665.84	3 (1,2)	12	17	3	10		0.0379464	0.0736607
XP_026136720.1	113114150	ancGene_TGD_13328_B	glypican-6-like [Carassius auratus]	136.39	2 (1,1)	2	3	3	2		0.00540541	0.00540541
XP_026062926.1	113046204	ancGene_TGD_13330_B	glypican-1-like [Carassius auratus]	78.38	4 (1,3)	2	2	2	2		0.00369686	0.00369686
XP_026056674.1	113042228	ancGene_TGD_1354_B	integrin beta-1-like isoform X1 [Carassius auratus]	191.27	15 (6,9)	2	5	3	2		0.00625782	0.00625782
XP_026061498.1	113045364	ancGene_TGD_1355_A	integrin beta-1-like isoform X3 [Carassius auratus]	1622.72	13 (1,12)	23	54	52	20		0.0757363	0.0757363
XP_026147079.1	113121065	ancGene_TGD_13799_B	transthyretin-like [Carassius auratus]	348.49	2 (1,1)	5	8	8	2		0.0516129	0.0516129
XP_026084186.1	113059790	ancGene_TGD_13801_A	extracellular matrix protein 1-like [Carassius auratus]	835.17	1 (1,0)	14	30	3	10		0.0777202
XP_026084760.1	113060127	ancGene_TGD_13801_A	extracellular matrix protein 1-like [Carassius auratus]	890.9	1 (1,0)	14	29	2	10		0.0751295
XP_026139999.1	113116214	ancGene_TGD_13801_A	extracellular matrix protein 1-like isoform X1 [Carassius auratus]	113.37	15 (15,0)	3	6	6	2		0.0117417	0.164591
XP_026087276.1	113061992	ancGene_TGD_13801_B	extracellular matrix protein 1-like [Carassius auratus]	216.21	1 (1,0)	4	16	16	3		0.0941176	0.0941176
XP_026122033.1	113105119	ancGene_TGD_14292_A	sodium-coupled monocarboxylate transporter 1 [Carassius auratus]	256.64	2 (1,1)	4	4	4	4		0.00655738	0.00655738
XP_026111845.1	113089586	ancGene_TGD_14337_B	heme-binding protein 2-like [Carassius auratus]	810.45	5 (2,3)	12	34	34	8		0.157407	0.157407
XP_026061620.1	113045437	ancGene_TGD_14368_A	laminin subunit gamma-2-like [Carassius auratus]	1540.04	1 (1,0)	25	45	42	22		0.0394737
XP_026144047.1	113119068	ancGene_TGD_14368_A	laminin subunit gamma-2-like [Carassius auratus]	222.37	1 (1,0)	5	5	2	4		0.00438982	0.0438635
XP_026061619.1	113045436	ancGene_TGD_14369_A	laminin subunit gamma-1 [Carassius auratus]	286.6	1 (1,0)	6	8	4	6		0.00502197
XP_026054950.1	113040947	ancGene_TGD_14369_A	laminin subunit gamma-1-like [Carassius auratus]	188.92	2 (2,0)	4	5	1	4		0.00328947	0.00831144
XP_026119412.1	113098504	ancGene_TGD_14723_B	NAD(P)H dehydrogenase [quinone] 1-like [Carassius auratus]	181.85	2 (1,1)	4	4	2	4		0.0147059
XP_026073963.1	113053277	ancGene_TGD_14723_B	ribosyldihydronicotinamide dehydrogenase [quinone]-like [Carassius auratus]	168.99	1 (1,0)	3	5	3	3		0.0183824	0.0330882
XP_026125824.1	113107486	ancGene_TGD_14820_B	glutathione S-transferase theta-1-like [Carassius auratus]	164.14	2 (2,0)	4	5	5	4		0.0206612	0.0206612
XP_026074057.1	113053340	ancGene_TGD_14880_B	tumor necrosis factor-inducible gene 6 protein-like [Carassius auratus]	186.2	1 (1,0)	3	5	4	3		0.018797
XP_026127456.1	113108496	ancGene_TGD_14880_B	tumor necrosis factor-inducible gene 6 protein-like [Carassius auratus]	78.4	2 (2,0)	2	3	2	2		0.0110701	0.0298671
XP_026060819.1	113044977	ancGene_TGD_14912_B	zona pellucida sperm-binding protein 3-like [Carassius auratus]	218.9	1 (1,0)	4	5	5	4		0.0155763	0.0155763
XP_026107095.1	113079109	ancGene_TGD_14917_B	POM121 and ZP3 fusion protein-like [Carassius auratus]	134.84	1 (1,0)	2	3	1	2		0.0384615	0.0384615
XP_026144782.1	113119470	ancGene_TGD_15229_A	fatty acid-binding protein, adipocyte-like [Carassius auratus]	355.39	2 (1,1)	6	9	9	3		0.0671642	0.0671642
XP_026113129.1	113091728	ancGene_TGD_15230_A	fatty acid-binding protein, brain-like [Carassius auratus]	195.28	3 (1,2)	3	5	3	3		0.0378788	0.0378788
XP_026087492.1	113062106	ancGene_TGD_15231_A	fatty acid-binding protein, heart-like [Carassius auratus]	220.59	2 (1,1)	3	5	3	3		0.037594	0.037594
XP_026121946.1	113104962	ancGene_TGD_15244_A	phospholipid transfer protein [Carassius auratus]	215.21	3 (3,0)	4	6	5	4		0.0123457
XP_026068679.1	113050163	ancGene_TGD_15244_A	phospholipid transfer protein-like [Carassius auratus]	146.73	1 (1,0)	3	5	4	3		0.0102881	0.0226337
XP_026062191.1	113045771	ancGene_TGD_15528_A	pancreatic alpha-amylase-like [Carassius auratus]	843.26	1 (1,0)	14	29	6	13		0.0566406
XP_026139040.1	113115701	ancGene_TGD_15528_A	pancreatic alpha-amylase-like [Carassius auratus]	841.38	1 (1,0)	14	30	7	13		0.056926	0.113567
XP_026085360.1	113060560	ancGene_TGD_15529_A	pancreatic alpha-amylase-like isoform X1 [Carassius auratus]	707.67	4 (3,1)	12	22	7	11		0.0400729
XP_026141287.1	113117094	ancGene_TGD_15529_A	pancreatic alpha-amylase-like [Carassius auratus]	689.64	1 (1,0)	11	21	5	10		0.0410156
XP_026141325.1	113117116	ancGene_TGD_15529_A	pancreatic alpha-amylase-like [Carassius auratus]	503.85	1 (1,0)	8	16	3	7		0.03125	0.112338
XP_026057588.1	113042802	ancGene_TGD_15854_A	LOW QUALITY PROTEIN: protein kinase C-binding protein NELL2-like [Carassius auratus]	253.52	11 (1,10)	5	6	6	5		0.00826446	0.00826446
XP_026096382.1	113068032	ancGene_TGD_15928_B	peroxiredoxin-4-like [Carassius auratus]	135.85	3 (3,0)	3	4	4	3		0.0143885	0.0143885
XP_026051985.1	113038621	ancGene_TGD_15929_A	peroxiredoxin-1 [Carassius auratus]	77.62	5 (5,0)	2	2	1	2		0.0100503	0.0100503
XP_026059337.1	113043985	ancGene_TGD_15930_B	peroxiredoxin-1-like [Carassius auratus]	117.96	4 (4,0)	3	3	2	3		0.0152284	0.0152284
XP_026074473.1	113053565	ancGene_TGD_1603_B	tubulin alpha chain-like [Carassius auratus]	557.92	7 (2,5)	10	16	0	9		0.0355556	0.0355556
XP_026085491.1	113060627	ancGene_TGD_16162_A	cathepsin B-like [Carassius auratus]	1053.93	1 (1,0)	14	47	37	10		0.142424
XP_026141569.1	113117245	ancGene_TGD_16162_A	cathepsin B-like [Carassius auratus]	430.64	2 (1,1)	7	14	4	7		0.0424242	0.184848
XP_026088272.1	113062563	ancGene_TGD_16577_A	biotinidase-like [Carassius auratus]	102.86	2 (2,0)	2	3	3	2		0.00582524	0.00582524
XP_026078910.1	113056373	ancGene_TGD_16623_A	retinol-binding protein 4-B-like [Carassius auratus]	955.12	1 (1,0)	12	123	115	8		0.605911
XP_026133050.1	113111969	ancGene_TGD_16623_A	retinol-binding protein 4 [Carassius auratus]	145.75	1 (1,0)	3	9	1	3		0.046875	0.652786
XP_026146763.1	113120867	ancGene_TGD_16652_A	14-3-3 protein zeta-like [Carassius auratus]	318.86	11 (1,10)	5	8	3	4		0.0326531	0.0326531
XP_026085485.1	113060625	ancGene_TGD_16652_B	14-3-3 protein zeta/delta [Carassius auratus]	290.87	11 (1,10)	6	9	4	5		0.0367347	0.0367347
XP_026099862.1	113070686	ancGene_TGD_16653_A	14-3-3 protein beta/alpha-B [Carassius auratus]	288.27	10 (1,9)	5	7	3	4		0.0289256	0.0289256
XP_026068804.1	113050233	ancGene_TGD_16654_B	14-3-3 protein beta/alpha-A [Carassius auratus]	369.86	10 (2,8)	5	8	4	4		0.0327869	0.0327869
XP_026084057.1	113059726	ancGene_TGD_16656_A	14-3-3 protein beta/alpha-A-like [Carassius auratus]	314.1	11 (2,9)	6	7	4	5		0.0285714	0.0285714
XP_026096735.1	113068277	ancGene_TGD_16657_A	14-3-3 protein beta/alpha-A-like [Carassius auratus]	441.95	9 (1,8)	8	10	1	7		0.0334448
XP_026144251.1	113119189	ancGene_TGD_16657_A	14-3-3 protein beta/alpha-A-like [Carassius auratus]	441.17	10 (2,8)	8	10	1	7		0.0409836	0.0744284
XP_026086230.1	113061389	ancGene_TGD_16804_A	pyruvate kinase PKM-like isoform X1 [Carassius auratus]	519.35	7 (2,5)	8	14	0	8		0.0263158
XP_026142744.1	113118074	ancGene_TGD_16804_A	pyruvate kinase PKM-like isoform X1 [Carassius auratus]	482.33	9 (4,5)	8	14	0	8		0.0225443
XP_026142745.1	113118074	ancGene_TGD_16804_A	pyruvate kinase PKM-like isoform X2 [Carassius auratus]	525.17	2 (1,1)	8	14	0	8		0.0225443	0.0714044
XP_026069122.1	113050403	ancGene_TGD_16907_A	actin-related protein 2/3 complex subunit 4-like [Carassius auratus]	119.97	7 (7,0)	2	5	5	2		0.0297619	0.0297619
XP_026117976.1	113096971	ancGene_TGD_17036_A	mediator of RNA polymerase II transcription subunit 15-like [Carassius auratus]	102.07	1 (1,0)	2	4	4	2		0.00321543	0.00321543
XP_026053424.1	113039655	ancGene_TGD_17521_A	glutamine--fructose-6-phosphate aminotransferase [isomerizing] 1-like [Carassius auratus]	108.47	4 (2,2)	2	2	2	2		0.00293255	0.00293255
XP_026144132.1	113119120	ancGene_TGD_17620_A	chloride intracellular channel protein 1-like [Carassius auratus]	139.88	3 (1,2)	3	3	3	3		0.0124481	0.0124481
XP_026064928.1	113047821	ancGene_TGD_17635_B	glutathione S-transferase P-like [Carassius auratus]	329.08	1 (1,0)	6	8	8	6		0.0384615	0.0384615
XP_026115317.1	113093931	ancGene_TGD_17641_B	glutathione S-transferase Mu 3-like isoform X1 [Carassius auratus]	90.96	5 (5,0)	2	3	3	1		0.0136986	0.0136986
XP_026073364.1	113052999	ancGene_TGD_17829_A	actin-related protein 3 [Carassius auratus]	75.5	2 (2,0)	2	2	2	2		0.00478469	0.00478469
XP_026059219.1	113043834	ancGene_TGD_18411_A	histone H3-like [Carassius auratus]	334.99	73 (2,71)	6	10	10	5		0.045045	0.045045
XP_026058930.1	113043640	ancGene_TGD_18624_A	histone H2B [Carassius auratus]	232.56	46 (46,0)	4	5	5	1		0.0403226	0.0403226
XP_026061291.1	113045258	ancGene_TGD_18829_B	calreticulin-like [Carassius auratus]	133.23	2 (2,0)	3	4	1	3		0.00954654
XP_026131652.1	113111259	ancGene_TGD_18829_B	calreticulin-like [Carassius auratus]	185.69	1 (1,0)	3	6	3	3		0.0142857	0.0238323
XP_026111286.1	113086799	ancGene_TGD_18898_A	adenylate kinase isoenzyme 1-like isoform X1 [Carassius auratus]	145.74	5 (3,2)	3	4	4	3		0.0191388	0.0191388
XP_026092096.1	113065114	ancGene_TGD_18906_A	dystroglycan-like [Carassius auratus]	164.82	6 (2,4)	3	4	4	3		0.00459242	0.00459242
XP_026097691.1	113068945	ancGene_TGD_18967_B	proliferation-associated protein 2G4-like [Carassius auratus]	80.7	1 (1,0)	2	2	2	2		0.00507614	0.00507614
XP_026123715.1	113106231	ancGene_TGD_1905_A	aggrecan core protein-like isoform X1 [Carassius auratus]	370.48	3 (3,0)	8	9	9	7		0.0056391	0.0056391
XP_026128784.1	113109397	ancGene_TGD_19281_A	uncharacterized protein LOC113109397 isoform X1 [Carassius auratus]	253.79	2 (2,0)	6	8	8	6		0.0076555	0.0076555
XP_026057073.1	113042425	ancGene_TGD_19546_B	apolipoprotein D-like [Carassius auratus]	97.01	1 (1,0)	2	3	3	2		0.0134529	0.0134529
XP_026063039.1	113046397	ancGene_TGD_19547_A	apolipoprotein D-like [Carassius auratus]	208.46	3 (1,2)	4	4	4	4		0.021164	0.021164
XP_026051555.1	113038399	ancGene_TGD_1971_B	40S ribosomal protein S14 [Carassius auratus]	98.74	3 (3,0)	2	2	2	2		0.013245	0.013245
XP_026076644.1	113054989	ancGene_TGD_19711_A	vitellogenin-like [Carassius auratus]	3731.5	1 (1,0)	54	169	169	39		0.134769	0.134769
XP_026053862.1	113039913	ancGene_TGD_19712_A	vitellogenin-like [Carassius auratus]	7116.09	2 (1,1)	94	977	247	71		0.601601
XP_026053863.1	113039914	ancGene_TGD_19712_A	vitellogenin-like [Carassius auratus]	7126.74	1 (1,0)	88	1401	51	68		1.03395
XP_026053867.1	113039917	ancGene_TGD_19712_A	vitellogenin-like [Carassius auratus]	7470.19	1 (1,0)	88	1493	4	68		1.10429
XP_026053866.1	113039916	ancGene_TGD_19712_A	vitellogenin-like [Carassius auratus]	7224.28	1 (1,0)	86	1527	65	66		1.13701
XP_026053864.1	113039915	ancGene_TGD_19712_A	vitellogenin-like [Carassius auratus]	6790.21	1 (1,0)	80	1334	49	62		0.985229
XP_026053868.1	113039918	ancGene_TGD_19712_A	vitellogenin-like [Carassius auratus]	6982.37	1 (1,0)	80	1421	19	64		1.05181	5.91389
XP_026080006.1	113057117	ancGene_TGD_1973_A	neutral and basic amino acid transport protein rBAT [Carassius auratus]	477.07	1 (1,0)	10	12	12	8		0.017673	0.017673
XP_026073715.1	113053149	ancGene_TGD_19923_B	60 kDa heat shock protein, mitochondrial-like [Carassius auratus]	117.66	4 (1,3)	3	4	4	3		0.00695652	0.00695652
XP_026058247.1	113043225	ancGene_TGD_19937_A	carboxypeptidase A1-like [Carassius auratus]	489.04	8 (2,6)	9	9	6	9		0.0215311
XP_026058249.1	113043227	ancGene_TGD_19937_A	carboxypeptidase A1-like [Carassius auratus]	349.17	8 (2,6)	5	6	3	5		0.0143885	0.0359196
XP_026056698.1	113042243	ancGene_TGD_19938_A	carboxypeptidase B-like [Carassius auratus]	433.69	2 (1,1)	7	9	8	6		0.0216346	0.0216346
XP_026060120.1	113044382	ancGene_TGD_19939_A	carboxypeptidase B2 [Carassius auratus]	867.5	1 (1,0)	13	23	23	10		0.0538642	0.0538642
XP_026070081.1	113050879	ancGene_TGD_19960_A	regucalcin-like [Carassius auratus]	255.27	2 (1,1)	5	6	6	5		0.020202	0.020202
XP_026079417.1	113056755	ancGene_TGD_20074_A	phosphoglycerate mutase 1 [Carassius auratus]	133.85	4 (3,1)	3	3	1	3		0.011811
XP_026079573.1	113056878	ancGene_TGD_20074_A	phosphoglycerate mutase 1-like [Carassius auratus]	136.07	3 (2,1)	3	3	1	3		0.011811	0.023622
XP_026105226.1	113076747	ancGene_TGD_20245_B	40S ribosomal protein S3 [Carassius auratus]	282.12	3 (3,0)	6	7	7	6		0.0285714	0.0285714
XP_026063881.1	113046939	ancGene_TGD_20602_B	2',3'-cyclic-nucleotide 3'-phosphodiesterase-like [Carassius auratus]	394.25	2 (2,0)	6	7	5	6		0.0170316
XP_026064516.1	113047371	ancGene_TGD_20602_B	2',3'-cyclic-nucleotide 3'-phosphodiesterase-like [Carassius auratus]	324.51	1 (1,0)	5	5	3	5		0.0116009	0.0286326
XP_026055782.1	113041460	ancGene_TGD_20613_B	tumor necrosis factor receptor superfamily member 9-like [Carassius auratus]	91.82	1 (1,0)	2	3	3	2		0.0108303	0.0108303
XP_026141948.1	113117467	ancGene_TGD_20653_A	apolipoprotein B-100 [Carassius auratus]	295.37	1 (1,0)	6	7	7	6		0.00158371	0.00158371
XP_026146609.1	113120783	ancGene_TGD_20654_B	LOW QUALITY PROTEIN: apolipoprotein B-100-like [Carassius auratus]	3524.51	1 (1,0)	66	94	81	62		0.0268648
XP_026088611.1	113062824	ancGene_TGD_20654_B	apolipoprotein B-100-like [Carassius auratus]	582.91	1 (1,0)	12	16	3	12		0.00425419
XP_026111603.1	113088750	ancGene_TGD_20654_B	apolipoprotein B-100-like isoform X1 [Carassius auratus]	735.87	3 (2,1)	12	20	7	11		0.00755572
XP_026115603.1	113094159	ancGene_TGD_20654_B	apolipoprotein B-100-like [Carassius auratus]	588.51	1 (1,0)	9	15	2	8		0.0059976	0.0446723
XP_026087706.1	113062220	ancGene_TGD_20764_A	uncharacterized protein LOC113062220 [Carassius auratus]	351.93	1 (1,0)	5	12	12	5		0.04	0.04
XP_026058874.1	113043598	ancGene_TGD_20836_B	L-lactate dehydrogenase A chain [Carassius auratus]	261.83	5 (1,4)	4	5	3	4		0.015015	0.015015
XP_026089580.1	113063418	ancGene_TGD_20837_A	L-lactate dehydrogenase B-A chain-like [Carassius auratus]	379.04	8 (3,5)	5	12	10	5		0.0359281	0.0359281
XP_026075751.1	113054426	ancGene_TGD_20842_A	malate dehydrogenase, mitochondrial-like [Carassius auratus]	170.06	2 (2,0)	3	4	4	3		0.0118694	0.0118694
XP_026059371.1	113044009	ancGene_TGD_20844_A	malate dehydrogenase, cytoplasmic-like [Carassius auratus]	696.58	3 (2,1)	11	15	6	9		0.045045
XP_026063827.1	113046895	ancGene_TGD_20844_A	malate dehydrogenase, cytoplasmic-like isoform X1 [Carassius auratus]	462.44	3 (2,1)	8	12	3	7		0.0342857	0.0793308
XP_026089631.1	113063446	ancGene_TGD_20948_A	protein LEG1 homolog [Carassius auratus]	793.21	1 (1,0)	11	37	37	8		0.102493	0.102493
XP_026131804.1	113111381	ancGene_TGD_21185_A	vinculin isoform X1 [Carassius auratus]	174.38	6 (2,4)	3	6	6	3		0.00545455	0.00545455
XP_026134770.1	113113059	ancGene_TGD_21362_A	creatine kinase B-type-like isoform X3 [Carassius auratus]	496.54	3 (1,2)	10	12	5	9		0.0314961
XP_026080312.1	113057264	ancGene_TGD_21362_A	tubulin alpha-8 chain-like [Carassius auratus]	246.86	1 (1,0)	6	10	1	6		0.0222717
XP_026134992.1	113113059	ancGene_TGD_21362_A	tubulin alpha-8 chain-like [Carassius auratus]	244.33	1 (1,0)	6	10	1	6		0.0222717	0.0760395
XP_026125905.1	113107532	ancGene_TGD_21363_B	tubulin alpha-8 chain-like [Carassius auratus]	461.55	7 (2,5)	8	15	2	7		0.0334076	0.0334076
XP_026082535.1	113058647	ancGene_TGD_2143_A	complement C4-like [Carassius auratus]	3434.83	1 (1,0)	56	94	94	48		0.0551967	0.0551967
XP_026140164.1	113116298	ancGene_TGD_2144_A	complement C4-B-like isoform X1 [Carassius auratus]	2288.16	2 (1,1)	43	73	73	35		0.0425408	0.0425408
XP_026092125.1	113065133	ancGene_TGD_2145_A	complement C3-like [Carassius auratus]	5348.16	4 (1,3)	79	202	202	66		0.117034	0.117034
XP_026118398.1	113097363	ancGene_TGD_2146_B	complement C3-like [Carassius auratus]	6781.15	1 (1,0)	100	389	321	74		0.236762
XP_026067984.1	113049641	ancGene_TGD_2146_B	complement C3-like [Carassius auratus]	5001.66	3 (1,2)	69	376	170	51		0.22871
XP_026068420.1	113049880	ancGene_TGD_2146_B	complement C3-like [Carassius auratus]	3451	4 (1,3)	53	231	21	39		0.147887
XP_026068232.1	113049778	ancGene_TGD_2146_B	complement C3-like isoform X1 [Carassius auratus]	3460.46	5 (2,3)	51	265	81	38		0.169437
XP_026068498.1	113049957	ancGene_TGD_2146_B	complement C3-like [Carassius auratus]	1457.97	4 (1,3)	22	121	1	19		0.0807744
XP_026073836.1	113053189	ancGene_TGD_2146_B	complement C3-like [Carassius auratus]	316.9	1 (1,0)	5	27	1	5		0.0163736
XP_026068109.1	113049706	ancGene_TGD_2146_B	complement C3-like [Carassius auratus]	223.98	1 (1,0)	4	14	7	4		0.00852619
XP_026118103.1	113097117	ancGene_TGD_2146_B	complement C3-like [Carassius auratus]	282.07	2 (2,0)	4	19	2	4		0.0115361
XP_026067815.1	113049555	ancGene_TGD_2146_B	complement C3-like [Carassius auratus]	96.68	1 (1,0)	2	2	2	2		0.00121581	0.901223
XP_026064709.1	113047550	ancGene_TGD_215_B	galectin-3-binding protein A-like [Carassius auratus]	1404.23	1 (1,0)	21	54	35	19		0.090604
XP_026064711.1	113047552	ancGene_TGD_215_B	galectin-3-binding protein A-like [Carassius auratus]	1039.93	4 (1,3)	18	44	25	17		0.0777385	0.168343
XP_026109762.1	113082047	ancGene_TGD_21517_A	leukocyte cell-derived chemotaxin-2-like [Carassius auratus]	188.77	3 (1,2)	3	9	9	3		0.05625	0.05625
XP_026075298.1	113054166	ancGene_TGD_21549_A	fish-egg lectin-like [Carassius auratus]	922.11	1 (1,0)	11	41	21	7		0.161417
XP_026075285.1	113054152	ancGene_TGD_21549_A	fish-egg lectin-like [Carassius auratus]	1090.24	5 (2,3)	8	39	19	4		0.152941
XP_026096867.1	113068355	ancGene_TGD_21549_A	fish-egg lectin-like [Carassius auratus]	418.1	3 (1,2)	5	11	11	5		0.0429688
XP_026074858.1	113053894	ancGene_TGD_21549_A	fish-egg lectin-like [Carassius auratus]	232.83	3 (3,0)	2	25	9	2		0.146199	0.503526
XP_026053503.1	113039697	ancGene_TGD_21881_A	small serum protein 2-like isoform X1 [Carassius auratus]	102.46	2 (2,0)	2	4	4	2		0.0305344	0.0305344
XP_026127045.1	113108306	ancGene_TGD_22081_A	putative all-trans-retinol 13,14-reductase [Carassius auratus]	257	2 (1,1)	5	5	4	5		0.00826446
XP_026073118.1	113052883	ancGene_TGD_22081_A	putative all-trans-retinol 13,14-reductase [Carassius auratus]	157.4	2 (1,1)	3	3	2	3		0.00495868	0.0132231
XP_026067656.1	113049480	ancGene_TGD_22132_A	hemoglobin subunit beta-like isoform X1 [Carassius auratus]	941.51	10 (1,9)	13	40	7	10		0.27027
XP_026109981.1	113082649	ancGene_TGD_22132_A	hemoglobin subunit beta [Carassius auratus]	977.83	9 (1,8)	13	42	9	10		0.283784	0.554054
XP_026109996.1	113082666	ancGene_TGD_22139_A	hemoglobin subunit alpha [Carassius auratus]	537.67	1 (1,0)	9	29	24	7		0.202797
XP_026067689.1	113049502	ancGene_TGD_22139_A	hemoglobin subunit alpha [Carassius auratus]	448.11	1 (1,0)	8	16	11	5		0.111888	0.314685
XP_026058140.1	113043149	ancGene_TGD_22221_A	peptidyl-prolyl cis-trans isomerase B-like isoform X2 [Carassius auratus]	250.79	2 (2,0)	5	7	3	4		0.0295359	0.0295359
XP_026059389.1	113043995	ancGene_TGD_22230_B	zona pellucida sperm-binding protein 3-like isoform X1 [Carassius auratus]	186.02	2 (2,0)	3	3	3	3		0.00657895	0.00657895
XP_026116950.1	113095791	ancGene_TGD_22231_A	uncharacterized protein LOC113095791 isoform X1 [Carassius auratus]	131.06	2 (2,0)	2	4	4	2		0.00738007	0.00738007
XP_026136752.1	113114170	ancGene_TGD_22609_B	EGF-containing fibulin-like extracellular matrix protein 2 [Carassius auratus]	163.41	2 (2,0)	3	5	3	3		0.0113895
XP_026081336.1	113057934	ancGene_TGD_22609_B	EGF-containing fibulin-like extracellular matrix protein 2 [Carassius auratus]	147.28	2 (2,0)	2	4	2	2		0.00911162	0.0205011
XP_026053593.1	113039751	ancGene_TGD_22610_A	EGF-containing fibulin-like extracellular matrix protein 1 isoform X1 [Carassius auratus]	152.43	3 (2,1)	3	4	4	3		0.0103627	0.0103627
XP_026079321.1	113056715	ancGene_TGD_22611_A	fibulin-5 [Carassius auratus]	273.27	3 (3,0)	6	8	8	6		0.0167715	0.0167715
XP_026057866.1	113043002	ancGene_TGD_22612_B	fibulin-1 isoform X1 [Carassius auratus]	1156.13	3 (2,1)	14	34	6	14		0.0492754
XP_026057868.1	113043002	ancGene_TGD_22612_B	fibulin-1 isoform X3 [Carassius auratus]	1108.34	2 (1,1)	14	30	2	14		0.0449775	0.0942529
XP_026051171.1	113038157	ancGene_TGD_22817_A	vitronectin [Carassius auratus]	67.85	1 (1,0)	2	2	2	2		0.00442478	0.00442478
XP_026101398.1	113072629	ancGene_TGD_22818_A	LOW QUALITY PROTEIN: proteoglycan 4-like [Carassius auratus]	319.71	1 (1,0)	5	11	2	5		0.0174881
XP_026146560.1	113120753	ancGene_TGD_22818_A	LOW QUALITY PROTEIN: proteoglycan 4-like [Carassius auratus]	319.71	1 (1,0)	5	10	1	5		0.0147929	0.032281
XP_026078365.1	113056090	ancGene_TGD_22842_A	sex hormone-binding globulin-like [Carassius auratus]	1479.8	1 (1,0)	22	56	28	17		0.143959
XP_026132807.1	113111860	ancGene_TGD_22842_A	sex hormone-binding globulin-like [Carassius auratus]	904.46	1 (1,0)	13	42	14	9		0.108247	0.252206
XP_026060641.1	113044681	ancGene_TGD_22845_A	vitamin K-dependent protein S-like [Carassius auratus]	206.59	1 (1,0)	3	4	4	3		0.00590842	0.00590842
XP_026084464.1	113059957	ancGene_TGD_2311_A	triosephosphate isomerase B [Carassius auratus]	589.72	3 (1,2)	10	15	5	9		0.0604839
XP_026140299.1	113116384	ancGene_TGD_2311_A	triosephosphate isomerase B isoform X1 [Carassius auratus]	547.47	4 (2,2)	10	14	4	9		0.0564516
XP_026088412.1	113062637	ancGene_TGD_2311_A	triosephosphate isomerase A-like [Carassius auratus]	203.1	2 (1,1)	4	6	2	3		0.0241935	0.141129
XP_026068624.1	113050134	ancGene_TGD_23111_A	LOW QUALITY PROTEIN: eukaryotic translation initiation factor 3 subunit B-like [Carassius auratus]	91.87	4 (4,0)	2	4	4	2		0.0058651	0.0058651
XP_026058908.1	113043624	ancGene_TGD_23165_A	glucose-6-phosphate isomerase-like [Carassius auratus]	399.43	2 (1,1)	8	10	2	7		0.0180832
XP_026095312.1	113067210	ancGene_TGD_23165_A	glucose-6-phosphate isomerase-like [Carassius auratus]	341.95	2 (1,1)	7	9	1	7		0.0162749	0.034358
XP_026088980.1	113063049	ancGene_TGD_23328_A	peroxiredoxin-6-like [Carassius auratus]	171.05	3 (1,2)	4	4	4	4		0.018018	0.018018
XP_026090904.1	113064355	ancGene_TGD_23333_B	peroxiredoxin-5, mitochondrial-like [Carassius auratus]	103.74	3 (2,1)	2	4	4	2		0.0246914	0.0246914
XP_026056791.1	113042279	ancGene_TGD_23580_A	complement component C8 gamma chain isoform X1 [Carassius auratus]	443.73	2 (1,1)	7	14	14	6		0.0669856	0.0669856
XP_026075644.1	113054353	ancGene_TGD_23711_A	clathrin heavy chain 1-like isoform X1 [Carassius auratus]	87.98	14 (6,8)	2	2	2	2		0.00119048	0.00119048
XP_026125739.1	113107445	ancGene_TGD_23810_A	LOW QUALITY PROTEIN: phosphatidylethanolamine-binding protein 4 [Carassius auratus]	91.95	1 (1,0)	2	2	2	2		0.0103627	0.0103627
XP_026108081.1	113080041	ancGene_TGD_24068_B	zona pellucida sperm-binding protein 3-like [Carassius auratus]	1287.47	15 (9,6)	19	35	0	15		0.0804598
XP_026108087.1	113080048	ancGene_TGD_24068_B	zona pellucida sperm-binding protein 3-like [Carassius auratus]	1287.47	3 (1,2)	19	35	3	15		0.0804598
XP_026107037.1	113079061	ancGene_TGD_24068_B	zona pellucida sperm-binding protein 3-like isoform X1 [Carassius auratus]	884.7	2 (1,1)	15	25	0	14		0.0573394
XP_026107086.1	113079103	ancGene_TGD_24068_B	zona pellucida sperm-binding protein 3-like isoform X1 [Carassius auratus]	886.01	7 (1,6)	15	28	0	14		0.0642202
XP_026110879.1	113085120	ancGene_TGD_24068_B	zona pellucida sperm-binding protein 3-like [Carassius auratus]	926.45	3 (1,2)	15	27	0	14		0.062069
XP_026085801.1	113060814	ancGene_TGD_24068_B	zona pellucida sperm-binding protein 3-like [Carassius auratus]	887.18	4 (1,3)	14	25	0	13		0.0574713
XP_026107034.1	113079060	ancGene_TGD_24068_B	zona pellucida sperm-binding protein 3-like isoform X1 [Carassius auratus]	804.96	2 (2,0)	14	26	0	13		0.059633
XP_026107043.1	113079065	ancGene_TGD_24068_B	zona pellucida sperm-binding protein 3-like isoform X1 [Carassius auratus]	868.37	4 (1,3)	14	27	0	13		0.062212
XP_026107090.1	113079105	ancGene_TGD_24068_B	zona pellucida sperm-binding protein 3-like [Carassius auratus]	785.06	1 (1,0)	14	25	0	13		0.0574713
XP_026085799.1	113060812	ancGene_TGD_24068_B	zona pellucida sperm-binding protein 3-like [Carassius auratus]	836.28	1 (1,0)	13	22	0	12		0.0505747
XP_026091901.1	113065014	ancGene_TGD_24068_B	zona pellucida sperm-binding protein 3-like [Carassius auratus]	972.04	14 (7,7)	13	26	2	13		0.0597701
XP_026107039.1	113079062	ancGene_TGD_24068_B	zona pellucida sperm-binding protein 3-like [Carassius auratus]	745.43	1 (1,0)	13	25	1	12		0.0574713
XP_026107041.1	113079063	ancGene_TGD_24068_B	zona pellucida sperm-binding protein 3-like [Carassius auratus]	846	2 (1,1)	13	27	0	12		0.062069
XP_026107042.1	113079064	ancGene_TGD_24068_B	zona pellucida sperm-binding protein 3-like [Carassius auratus]	758.7	1 (1,0)	13	23	0	12		0.0528736
XP_026107088.1	113079104	ancGene_TGD_24068_B	zona pellucida sperm-binding protein 3-like isoform X1 [Carassius auratus]	783.23	5 (2,3)	13	27	0	12		0.0619266
XP_026100880.1	113071786	ancGene_TGD_24068_B	zona pellucida sperm-binding protein 3-like [Carassius auratus]	761.9	1 (1,0)	12	23	0	11		0.0528736
XP_026107033.1	113079059	ancGene_TGD_24068_B	zona pellucida sperm-binding protein 3-like [Carassius auratus]	787.96	2 (1,1)	12	21	4	11		0.0480549
XP_026107092.1	113079107	ancGene_TGD_24068_B	zona pellucida sperm-binding protein 3-like isoform X1 [Carassius auratus]	680.22	2 (1,1)	12	24	0	11		0.0547945
XP_026111075.1	113085855	ancGene_TGD_24068_B	zona pellucida sperm-binding protein 3-like isoform X2 [Carassius auratus]	723.88	3 (1,2)	12	23	0	12		0.0528736
XP_026096870.1	113068358	ancGene_TGD_24068_B	zona pellucida sperm-binding protein 3-like [Carassius auratus]	660.41	1 (1,0)	11	19	0	10		0.0439815
XP_026097170.1	113068607	ancGene_TGD_24068_B	zona pellucida sperm-binding protein 3-like [Carassius auratus]	762.54	1 (1,0)	11	22	0	10		0.0505747
XP_026100879.1	113071785	ancGene_TGD_24068_B	zona pellucida sperm-binding protein 3-like [Carassius auratus]	674.34	1 (1,0)	11	22	0	10		0.0505747
XP_026051594.1	113038418	ancGene_TGD_24068_B	zona pellucida sperm-binding protein 3-like [Carassius auratus]	564.25	9 (2,7)	10	19	2	10		0.0427928
XP_026085800.1	113060813	ancGene_TGD_24068_B	zona pellucida sperm-binding protein 3-like [Carassius auratus]	572.78	1 (1,0)	10	19	0	9		0.0436782
XP_026097167.1	113068604	ancGene_TGD_24068_B	zona pellucida sperm-binding protein 3-like [Carassius auratus]	727.39	3 (3,0)	10	19	0	9		0.0437788
XP_026064298.1	113047191	ancGene_TGD_24068_B	zona pellucida sperm-binding protein 3-like [Carassius auratus]	485.9	7 (3,4)	9	13	0	9		0.0289532
XP_026064300.1	113047193	ancGene_TGD_24068_B	zona pellucida sperm-binding protein 3-like [Carassius auratus]	489.62	3 (1,2)	9	16	0	9		0.036036
XP_026064306.1	113047198	ancGene_TGD_24068_B	zona pellucida sperm-binding protein 3-like [Carassius auratus]	508.75	2 (1,1)	9	17	0	9		0.0382883
XP_026051378.1	113038280	ancGene_TGD_24068_B	zona pellucida sperm-binding protein 3-like [Carassius auratus]	384.63	1 (1,0)	7	13	0	7		0.0292793
XP_026051390.1	113038289	ancGene_TGD_24068_B	zona pellucida sperm-binding protein 3-like [Carassius auratus]	359.18	1 (1,0)	7	9	0	7		0.0202703
XP_026089590.1	113063424	ancGene_TGD_24068_B	zona pellucida sperm-binding protein 3-like [Carassius auratus]	450.83	1 (1,0)	7	14	11	5		0.0321839
XP_026119663.1	113098791	ancGene_TGD_24068_B	zona pellucida sperm-binding protein 3-like [Carassius auratus]	170.59	1 (1,0)	2	4	0	2		0.00932401	1.60433
XP_026111746.1	113089236	ancGene_TGD_24165_A	transaldolase-like [Carassius auratus]	214.51	2 (2,0)	4	6	6	4		0.0178042	0.0178042
XP_026065611.1	113048195	ancGene_TGD_24248_B	40S ribosomal protein S16-like [Carassius auratus]	73.73	3 (3,0)	2	2	2	2		0.0136986	0.0136986
XP_026140884.1	113116767	ancGene_TGD_24259_A	mannan-binding lectin serine protease 2-like [Carassius auratus]	136.99	3 (1,2)	3	3	3	3		0.00221566	0.00221566
XP_026145178.1	113119750	ancGene_TGD_2439_B	semaphorin-6D-like [Carassius auratus]	232.66	2 (1,1)	5	6	6	4		0.0107335	0.0107335
XP_026080100.1	113057174	ancGene_TGD_24420_A	catechol O-methyltransferase domain-containing protein 1-like [Carassius auratus]	1000.92	1 (1,0)	14	31	31	9		0.130252	0.130252
XP_026143195.1	113118331	ancGene_TGD_24427_A	cholesteryl ester transfer protein [Carassius auratus]	487.5	1 (1,0)	9	13	13	9		0.0263692	0.0263692
XP_026063029.1	113046356	ancGene_TGD_2454_A	coronin-1A-like [Carassius auratus]	185.72	2 (2,0)	3	3	2	3		0.00659341
XP_026064075.1	113047042	ancGene_TGD_2454_A	coronin-1A-like [Carassius auratus]	131.62	1 (1,0)	2	2	1	2		0.00440529	0.0109987
XP_026114107.1	113092648	ancGene_TGD_2457_B	uncharacterized protein LOC113092648 [Carassius auratus]	128.52	1 (1,0)	2	2	2	2		0.00223464	0.00223464
XP_026135699.1	113113608	ancGene_TGD_24601_A	lysozyme g-like isoform X1 [Carassius auratus]	346.74	10 (2,8)	5	8	8	3		0.04	0.04
XP_026057185.1	113042498	ancGene_TGD_2461_A	actin-related protein 2/3 complex subunit 1B-like [Carassius auratus]	137.45	4 (4,0)	2	4	4	2		0.0108401	0.0108401
XP_026112462.1	113091267	ancGene_TGD_25181_A	vitamin D-binding protein-like isoform X1 [Carassius auratus]	494.7	2 (2,0)	10	20	20	10		0.0429185	0.0429185
XP_026064680.1	113047506	ancGene_TGD_25425_A	mucin-2-like [Carassius auratus]	117.87	1 (1,0)	2	3	3	2		0.00294695	0.00294695
XP_026135476.1	113113489	ancGene_TGD_25445_A	intelectin-1a-like [Carassius auratus]	499.61	1 (1,0)	6	18	18	5		0.0534125
XP_026123232.1	113105993	ancGene_TGD_25445_A	intelectin-like [Carassius auratus]	177.4	4 (1,3)	3	8	7	3		0.0243902
XP_026123235.1	113105995	ancGene_TGD_25445_A	intelectin-like [Carassius auratus]	88.13	1 (1,0)	2	3	2	2		0.00917431	0.086977
XP_026060279.1	113044470	ancGene_TGD_25539_A	translationally-controlled tumor protein homolog [Carassius auratus]	101.25	2 (2,0)	2	2	2	2		0.0116959	0.0116959
XP_026120507.1	113099774	ancGene_TGD_25587_B	basement membrane-specific heparan sulfate proteoglycan core protein-like isoform X1 [Carassius auratus]	539.53	2 (2,0)	7	23	23	7		0.0577889	0.0577889
XP_026143058.1	113118236	ancGene_TGD_25795_B	coactosin-like protein [Carassius auratus]	93.46	1 (1,0)	2	2	2	2		0.0140845	0.0140845
XP_026136741.1	113114163	ancGene_TGD_25988_A	cofilin-2-like isoform X1 [Carassius auratus]	478.83	5 (3,2)	11	18	11	9		0.09
XP_026081349.1	113057942	ancGene_TGD_25988_A	cofilin-2-like [Carassius auratus]	399.2	3 (1,2)	8	11	4	8		0.0666667	0.156667
XP_026101523.1	113072768	ancGene_TGD_26083_B	T-complex protein 1 subunit theta isoform X1 [Carassius auratus]	230.05	8 (4,4)	4	6	6	4		0.0107527	0.0107527
XP_026105487.1	113077258	ancGene_TGD_26148_A	apolipoprotein A-I [Carassius auratus]	1656.82	1 (1,0)	28	99	77	21		0.377863
XP_026066884.1	113049064	ancGene_TGD_26148_A	apolipoprotein A-I-like [Carassius auratus]	1187.99	1 (1,0)	23	53	31	16		0.20229	0.580153
XP_026081791.1	113058252	ancGene_TGD_26148_B	apolipoprotein A-I-2-like [Carassius auratus]	1527.66	2 (2,0)	21	190	150	16		0.7393
XP_026138810.1	113115452	ancGene_TGD_26148_B	apolipoprotein A-I-2-like [Carassius auratus]	724.2	1 (1,0)	14	49	9	12		0.190661	0.929961
XP_026079384.1	113056763	ancGene_TGD_26153_A	thrombospondin-2-like [Carassius auratus]	142.69	4 (4,0)	3	3	3	3		0.00255319	0.00255319
XP_026058085.1	113043116	ancGene_TGD_26172_B	spondin-1-like [Carassius auratus]	369.92	6 (1,5)	7	11	4	7		0.0136986
XP_026094696.1	113066844	ancGene_TGD_26172_B	spondin-1-like [Carassius auratus]	302.09	4 (1,3)	5	8	1	5		0.00996264	0.0236613
XP_026101468.1	113072713	ancGene_TGD_26187_A	low-density lipoprotein receptor-related protein 2-like isoform X1 [Carassius auratus]	3358.76	5 (3,2)	45	279	235	35		0.206361
XP_026128792.1	113109438	ancGene_TGD_26187_A	low-density lipoprotein receptor-related protein 2-like [Carassius auratus]	1310.86	2 (1,1)	23	30	10	22		0.013459
XP_026096252.1	113067961	ancGene_TGD_26187_A	low-density lipoprotein receptor-related protein 1B-like isoform X1 [Carassius auratus]	383.43	2 (2,0)	6	45	1	6		0.0375	0.25732
XP_026107544.1	113079526	ancGene_TGD_26191_B	low-density lipoprotein receptor-related protein 2-like isoform X1 [Carassius auratus]	1464.89	3 (1,2)	27	31	3	26		0.00943683
XP_026129087.1	113109615	ancGene_TGD_26191_B	low-density lipoprotein receptor-related protein 2-like [Carassius auratus]	576.74	1 (1,0)	12	13	1	12		0.00934579
XP_026075109.1	113054042	ancGene_TGD_26191_B	low-density lipoprotein receptor-related protein 2-like isoform X1 [Carassius auratus]	595.69	4 (3,1)	11	13	2	10		0.00440827	0.0231909
XP_026139121.1	113115755	ancGene_TGD_26211_A	fatty acid-binding protein 10-A, liver basic [Carassius auratus]	383.29	1 (1,0)	7	11	11	6		0.0873016	0.0873016
XP_026081690.1	113058216	ancGene_TGD_26235_B	hephaestin-like protein 1 isoform X1 [Carassius auratus]	1299.27	2 (2,0)	23	30	29	18		0.026738
XP_026138757.1	113115414	ancGene_TGD_26235_B	hephaestin-like protein 1 isoform X1 [Carassius auratus]	212.98	2 (2,0)	3	10	9	3		0.00915751	0.0358955
XP_026053553.1	113039725	ancGene_TGD_26236_A	ceruloplasmin-like [Carassius auratus]	3405.79	1 (1,0)	48	203	203	35		0.186753	0.186753
XP_026126797.1	113108163	ancGene_TGD_26237_A	venom prothrombin activator oscutarin-C non-catalytic subunit-like [Carassius auratus]	632.98	7 (3,4)	11	19	16	11		0.00915663	0.00915663
XP_026099884.1	113070702	ancGene_TGD_26307_B	A disintegrin and metalloproteinase with thrombospondin motifs 13 isoform X1 [Carassius auratus]	286.5	2 (1,1)	6	9	9	6		0.00587084	0.00587084
XP_026094983.1	113067021	ancGene_TGD_26312_A	annexin A2-like [Carassius auratus]	297.63	3 (1,2)	5	5	5	5		0.0148368	0.0148368
XP_026068386.1	113049883	ancGene_TGD_26313_A	annexin A1-like [Carassius auratus]	379.54	1 (1,0)	6	11	8	6		0.0324484
XP_026112509.1	113091300	ancGene_TGD_26313_A	annexin A1-like [Carassius auratus]	120.12	1 (1,0)	2	4	1	2		0.0117647	0.0442131
XP_026094639.1	113066811	ancGene_TGD_2645_A	actin, alpha cardiac muscle 1-like [Carassius auratus]	528.92	24 (4,20)	8	35	4	7		0.0928382	0.0928382
XP_026066894.1	113049074	ancGene_TGD_26605_A	ependymin-1 [Carassius auratus]	154.64	1 (1,0)	2	5	5	2		0.0218341	0.0218341
XP_026080551.1	113057386	ancGene_TGD_26992_A	proteasome subunit beta type-1-A [Carassius auratus]	149.19	2 (2,0)	3	3	3	2		0.012605	0.012605
XP_026050912.1	113037774	ancGene_TGD_26994_B	proteasome subunit alpha type-7 [Carassius auratus]	185.14	3 (3,0)	4	5	5	4		0.0199203	0.0199203
XP_026077411.1	113055363	ancGene_TGD_26995_A	proteasome subunit alpha type-5 [Carassius auratus]	158.92	2 (2,0)	3	5	5	2		0.0207469	0.0207469
XP_026058159.1	113043162	ancGene_TGD_26997_A	proteasome subunit alpha type-4 [Carassius auratus]	117.91	3 (3,0)	3	5	5	3		0.0191571	0.0191571
XP_026088581.1	113062802	ancGene_TGD_27067_B	40S ribosomal protein S7 [Carassius auratus]	79.37	2 (2,0)	2	2	2	2		0.0103093	0.0103093
XP_026082655.1	113058715	ancGene_TGD_27181_A	40S ribosomal protein S5 [Carassius auratus]	129.04	3 (3,0)	2	4	4	2		0.0196078	0.0196078
XP_026130810.1	113110822	ancGene_TGD_27204_B	collagen alpha-1(VI) chain-like [Carassius auratus]	1134.32	3 (1,2)	17	30	30	16		0.0298211	0.0298211
XP_026130811.1	113110823	ancGene_TGD_27205_B	collagen alpha-2(VI) chain-like isoform X1 [Carassius auratus]	332.91	8 (2,6)	7	8	8	7		0.00788177	0.00788177
XP_026066963.1	113049121	ancGene_TGD_27313_A	anthrax toxin receptor 2-like [Carassius auratus]	102.53	2 (2,0)	2	2	2	2		0.00417537	0.00417537
XP_026145985.1	113120292	ancGene_TGD_27421_A	endonuclease domain-containing 1 protein-like [Carassius auratus]	64.4	1 (1,0)	2	3	3	2		0.0106007	0.0106007
XP_026083239.1	113059168	ancGene_TGD_27824_A	T-complex protein 1 subunit gamma [Carassius auratus]	290.71	3 (2,1)	6	8	8	6		0.0147601	0.0147601
XP_026065884.1	113048327	ancGene_TGD_27825_A	T-complex protein 1 subunit beta-like [Carassius auratus]	128.99	2 (1,1)	3	4	4	3		0.00747664	0.00747664
XP_026071290.1	113051610	ancGene_TGD_27826_A	T-complex protein 1 subunit eta-like [Carassius auratus]	136.8	2 (2,0)	3	4	4	3		0.00731261	0.00731261
XP_026084118.1	113059739	ancGene_TGD_27828_A	T-complex protein 1 subunit delta-like [Carassius auratus]	329.49	3 (1,2)	6	7	7	6		0.0131332	0.0131332
XP_026056802.1	113042287	ancGene_TGD_27829_B	T-complex protein 1 subunit epsilon-like [Carassius auratus]	70.47	2 (2,0)	2	2	2	2		0.00369686	0.00369686
XP_026139556.1	113115986	ancGene_TGD_28058_A	collagen alpha-6(VI) chain-like isoform X1 [Carassius auratus]	107.3	2 (1,1)	2	4	4	2		0.001545	0.001545
XP_026119375.1	113098482	ancGene_TGD_28060_B	LOW QUALITY PROTEIN: collagen alpha-3(VI) chain-like, partial [Carassius auratus]	194.03	6 (1,5)	5	7	2	5		0.00210147
XP_026126670.1	113108061	ancGene_TGD_28060_B	LOW QUALITY PROTEIN: collagen alpha-3(VI) chain-like, partial [Carassius auratus]	194.03	6 (1,5)	5	6	1	5		0.00175901	0.00386049
XP_026108742.1	113080905	ancGene_TGD_28061_B	collagen alpha-6(VI) chain-like, partial [Carassius auratus]	82.61	7 (2,5)	2	2	2	2		0.00125235	0.00125235
XP_026081723.1	113058235	ancGene_TGD_28168_B	latexin isoform X1 [Carassius auratus]	722.28	2 (2,0)	11	26	26	10		0.0935252	0.0935252
XP_026115256.1	113093900	ancGene_TGD_28303_A	beta-hexosaminidase subunit beta-like isoform X1 [Carassius auratus]	1004.96	2 (1,1)	18	28	4	14		0.0516605
XP_026115257.1	113093900	ancGene_TGD_28303_A	beta-hexosaminidase subunit beta-like isoform X2 [Carassius auratus]	889.57	2 (1,1)	16	25	0	12		0.0462107
XP_026104393.1	113075961	ancGene_TGD_28303_A	beta-hexosaminidase subunit beta-like [Carassius auratus]	572.23	1 (1,0)	11	17	2	8		0.0314233	0.129295
XP_026090976.1	113064394	ancGene_TGD_28365_B	LOW QUALITY PROTEIN: collagen alpha-1(V) chain-like [Carassius auratus]	86	5 (2,3)	2	2	2	2		0.00103681	0.00103681
XP_026062190.1	113045770	ancGene_TGD_28367_B	collagen alpha-1(XI) chain-like [Carassius auratus]	109.82	1 (1,0)	2	3	3	2		0.00165472	0.00165472
XP_026052346.1	113038841	ancGene_TGD_28607_B	glutaredoxin-1 [Carassius auratus]	199.04	1 (1,0)	3	3	3	3		0.0285714	0.0285714
XP_026137953.1	113114990	ancGene_TGD_28652_A	vitamin K-dependent protein C-like [Carassius auratus]	550.46	2 (2,0)	9	18	18	8		0.0414747	0.0414747
XP_026082784.1	113058792	ancGene_TGD_28653_A	coagulation factor X-like isoform X1 [Carassius auratus]	87	5 (2,3)	2	2	2	2		0.00402414	0.00402414
XP_026111361.1	113087321	ancGene_TGD_28654_A	coagulation factor VII-like [Carassius auratus]	696.03	1 (1,0)	13	32	32	11		0.0715884	0.0715884
XP_026111350.1	113087161	ancGene_TGD_28658_A	coagulation factor X-like [Carassius auratus]	117.35	2 (1,1)	2	2	2	2		0.0039604	0.0039604
XP_026112705.1	113091405	ancGene_TGD_287_A	transcobalamin-2-like [Carassius auratus]	166.76	1 (1,0)	3	4	4	3		0.00943396
XP_026067537.1	113049414	ancGene_TGD_287_A	transcobalamin-2-like [Carassius auratus]	92.36	1 (1,0)	2	2	2	2		0.00470588	0.0141398
XP_026087185.1	113061893	ancGene_TGD_28803_A	HHIP-like protein 1 [Carassius auratus]	455.21	2 (1,1)	7	7	7	5		0.00842359	0.00842359
XP_026063522.1	113046773	ancGene_TGD_28852_A	venom prothrombin activator porpharin-D-like [Carassius auratus]	531	4 (4,0)	10	13	13	8		0.0305882	0.0305882
XP_026111378.1	113087474	ancGene_TGD_28853_A	vitamin K-dependent protein Z [Carassius auratus]	95.96	1 (1,0)	2	2	2	2		0.0049505	0.0049505
XP_026061379.1	113045300	ancGene_TGD_28907_A	delta-like protein C [Carassius auratus]	329.21	2 (1,1)	6	10	10	6		0.0377358
XP_026136487.1	113114016	ancGene_TGD_28907_A	delta-like protein C [Carassius auratus]	265.61	1 (1,0)	4	12	12	4		0.0441176	0.0818535
XP_026081911.1	113058340	ancGene_TGD_28990_B	integrin alpha-E-like isoform X1 [Carassius auratus]	263.73	4 (3,1)	3	7	7	2		0.00517369	0.00517369
XP_026080029.1	113057136	ancGene_TGD_29019_A	hyaluronan-binding protein 2-like [Carassius auratus]	1868.31	1 (1,0)	23	113	107	22		0.178233
XP_026134309.1	113112732	ancGene_TGD_29019_A	hyaluronan-binding protein 2-like [Carassius auratus]	1757.37	3 (1,2)	23	85	79	21		0.128205
XP_026102321.1	113073776	ancGene_TGD_29019_A	hyaluronan-binding protein 2-like [Carassius auratus]	622.01	2 (1,1)	11	19	19	10		0.0346715	0.34111
XP_026051797.1	113038512	ancGene_TGD_29200_B	peptidyl-prolyl cis-trans isomerase FKBP2-like [Carassius auratus]	156.29	2 (2,0)	3	3	3	3		0.0186335	0.0186335
XP_026078955.1	113056401	ancGene_TGD_293_B	serine protease 33-like [Carassius auratus]	156.81	1 (1,0)	3	3	3	3		0.00974026
XP_026133111.1	113111998	ancGene_TGD_293_B	serine protease 33-like isoform X1 [Carassius auratus]	92.03	2 (1,1)	2	3	3	2		0.00974026	0.0194805
XP_026108659.1	113080822	ancGene_TGD_29386_A	myelin regulatory factor-like isoform X1 [Carassius auratus]	135.79	3 (3,0)	2	2	2	2		0.00191022	0.00191022
XP_026097664.1	113068928	ancGene_TGD_29391_B	45 kDa calcium-binding protein [Carassius auratus]	167.87	4 (2,2)	3	5	5	3		0.0140449	0.0140449
XP_026111304.1	113086875	ancGene_TGD_29415_A	three finger toxin MALT0052C-like [Carassius auratus]	96.42	4 (2,2)	2	3	3	2		0.0319149	0.0319149
XP_026134458.1	113112803	ancGene_TGD_29416_A	CD59 glycoprotein-like [Carassius auratus]	136.35	1 (1,0)	2	2	2	2		0.0215054	0.0215054
XP_026070623.1	113051239	ancGene_TGD_29605_A	protocadherin alpha-4-like [Carassius auratus]	178.49	3 (1,2)	3	3	3	3		0.00831025	0.00831025
XP_026123943.1	113106334	ancGene_TGD_29801_A	B-cadherin-like [Carassius auratus]	1091.29	2 (1,1)	17	35	33	13		0.0394589
XP_026123945.1	113106337	ancGene_TGD_29801_A	cadherin-1-like [Carassius auratus]	175.86	1 (1,0)	4	4	3	4		0.00938967
XP_026070693.1	113051299	ancGene_TGD_29801_A	B-cadherin-like isoform X1 [Carassius auratus]	124.29	2 (2,0)	2	3	2	2		0.00340522	0.0522537
XP_026053669.1	113039787	ancGene_TGD_29860_A	kininogen-2-like [Carassius auratus]	738.66	1 (1,0)	12	37	36	12		0.117089
XP_026092234.1	113065197	ancGene_TGD_29860_A	kininogen-1-like [Carassius auratus]	744.88	1 (1,0)	9	52	51	9		0.153392	0.270481
XP_026147073.1	113121059	ancGene_TGD_29890_A	cadherin-2 [Carassius auratus]	127.97	2 (1,1)	2	2	2	2		0.00223964	0.00223964
XP_026089310.1	113063267	ancGene_TGD_30090_A	desmocollin-3-like isoform X1 [Carassius auratus]	125.58	2 (1,1)	2	4	4	2		0.00428725
XP_026147074.1	113121061	ancGene_TGD_30090_A	desmocollin-2-like [Carassius auratus]	87.53	1 (1,0)	2	2	2	2		0.0021978	0.00648505
XP_026091138.1	113064479	ancGene_TGD_30227_A	vitelline membrane outer layer protein 1-like [Carassius auratus]	733.37	2 (1,1)	9	31	31	9		0.149038
XP_026052778.1	113039093	ancGene_TGD_30227_A	vitelline membrane outer layer protein 1-like [Carassius auratus]	449.21	2 (2,0)	6	9	9	4		0.042654
XP_026052771.1	113039087	ancGene_TGD_30227_A	vitelline membrane outer layer protein 1 homolog [Carassius auratus]	172.07	2 (2,0)	3	6	6	2		0.0288462
XP_026052764.1	113039082	ancGene_TGD_30227_A	vitelline membrane outer layer protein 1-like [Carassius auratus]	120.9	4 (4,0)	2	5	5	2		0.0214592
XP_026052770.1	113039086	ancGene_TGD_30227_A	vitelline membrane outer layer protein 1-like [Carassius auratus]	192.78	2 (1,1)	2	2	2	2		0.00961538	0.251613
XP_026092582.1	113065508	ancGene_TGD_30307_A	complement factor H-like isoform X1 [Carassius auratus]	463.95	5 (4,1)	8	9	9	7		0.00665188	0.00665188
XP_026055559.1	113041310	ancGene_TGD_30311_A	sushi, von Willebrand factor type A, EGF and pentraxin domain-containing protein 1-like isoform X1 [Carassius auratus]	574.26	2 (1,1)	10	17	3	10		0.0298246
XP_026055558.1	113041309	ancGene_TGD_30311_A	CUB and sushi domain-containing protein 1-like isoform X2 [Carassius auratus]	570.04	2 (1,1)	9	15	1	9		0.0263158
XP_026093154.1	113065832	ancGene_TGD_30311_A	complement receptor type 1-like [Carassius auratus]	211.55	1 (1,0)	3	4	4	3		0.00892857	0.0650689
XP_026113128.1	113091727	ancGene_TGD_30322_A	40S ribosomal protein SA-like [Carassius auratus]	347.62	2 (1,1)	6	9	9	6		0.0292208	0.0292208
XP_026091785.1	113064969	ancGene_TGD_30391_A	complement factor H-like isoform X3 [Carassius auratus]	1325.77	13 (2,11)	21	50	0	21		0.0382263
XP_026091790.1	113064969	ancGene_TGD_30391_A	complement factor H-like isoform X8 [Carassius auratus]	1202.76	9 (2,7)	20	48	0	20		0.0423654
XP_026091795.1	113064969	ancGene_TGD_30391_A	complement factor H-like isoform X12 [Carassius auratus]	1262.37	7 (1,6)	20	47	0	20		0.0416667
XP_026091802.1	113064972	ancGene_TGD_30391_A	complement factor H-like [Carassius auratus]	959.71	1 (1,0)	16	47	24	14		0.0806175
XP_026091191.1	113064552	ancGene_TGD_30391_A	complement factor H-related protein 1-like [Carassius auratus]	368.11	1 (1,0)	7	14	6	7		0.0343137
XP_026092117.1	113065130	ancGene_TGD_30391_A	complement factor H-like [Carassius auratus]	505.8	1 (1,0)	6	26	8	5		0.0425532
XP_026092118.1	113065131	ancGene_TGD_30391_A	complement factor H-like isoform X1 [Carassius auratus]	416.08	8 (2,6)	6	20	1	5		0.0480769
XP_026091781.1	113064968	ancGene_TGD_30391_A	complement factor H-like isoform X1 [Carassius auratus]	251.35	2 (2,0)	5	6	6	5		0.0119284	0.339748
XP_026054623.1	113040517	ancGene_TGD_30411_A	complement factor H-like [Carassius auratus]	227.3	1 (1,0)	3	6	6	2		0.020979	0.020979
XP_026138761.1	113115417	ancGene_TGD_30443_A	complement C2-like [Carassius auratus]	754.59	1 (1,0)	15	22	22	13		0.0263789	0.0263789
XP_026051751.1	113038496	ancGene_TGD_30444_A	complement factor B-like [Carassius auratus]	1392.45	1 (1,0)	22	40	32	19		0.0531915
XP_026090411.1	113064084	ancGene_TGD_30444_A	complement factor B-like [Carassius auratus]	840.13	1 (1,0)	14	25	8	13		0.0328084
XP_026089772.1	113063652	ancGene_TGD_30444_A	complement factor B-like [Carassius auratus]	501.22	1 (1,0)	8	11	1	7		0.0235546
XP_026106092.1	113078027	ancGene_TGD_30444_A	complement factor B-like [Carassius auratus]	388.66	1 (1,0)	6	14	2	6		0.0184453
XP_026114890.1	113093305	ancGene_TGD_30444_A	complement factor B-like [Carassius auratus]	337.65	1 (1,0)	5	12	2	5		0.0461538
XP_026090559.1	113064160	ancGene_TGD_30444_A	complement factor B-like [Carassius auratus]	283.76	1 (1,0)	4	11	2	4		0.0145119	0.188666
XP_026122144.1	113105281	ancGene_TGD_3074_A	S-methyl-5'-thioadenosine phosphorylase-like [Carassius auratus]	152.37	3 (2,1)	2	2	2	2		0.00714286	0.00714286
XP_026106710.1	113078602	ancGene_TGD_30921_A	lectin-like [Carassius auratus]	104.36	5 (1,4)	2	2	2	2		0.0108696	0.0108696
XP_026073538.1	113053084	ancGene_TGD_30924_A	bone marrow proteoglycan-like [Carassius auratus]	79.87	2 (2,0)	2	2	2	2		0.00641026	0.00641026
XP_026053340.1	113039611	ancGene_TGD_31091_A	hyaluronan and proteoglycan link protein 4-like [Carassius auratus]	167.98	3 (3,0)	3	4	4	3		0.0106101	0.0106101
XP_026145089.1	113119696	ancGene_TGD_3110_A	glutathione S-transferase A-like [Carassius auratus]	88.91	4 (1,3)	2	2	2	2		0.00888889	0.00888889
XP_026103521.1	113075022	ancGene_TGD_31121_B	galactose-specific lectin nattectin-like [Carassius auratus]	178.57	3 (1,2)	3	4	4	2		0.0268456
XP_026111883.1	113089670	ancGene_TGD_31169_A	ladderlectin-like [Carassius auratus]	470.94	1 (1,0)	6	156	0	6		1.02632
XP_026111884.1	113089686	ancGene_TGD_31169_A	ladderlectin-like [Carassius auratus]	479.87	5 (5,0)	6	157	0	6		1.03289
XP_026111714.1	113089128	ancGene_TGD_31169_A	galactose-specific lectin nattectin-like [Carassius auratus]	397.9	1 (1,0)	5	34	34	4		0.191011
XP_026111888.1	113089734	ancGene_TGD_31169_A	ladderlectin-like [Carassius auratus]	354.08	1 (1,0)	5	139	2	5		0.914474
XP_026122078.1	113105138	ancGene_TGD_31169_A	ladderlectin-like [Carassius auratus]	381.71	1 (1,0)	5	148	0	5		0.880952
XP_026113003.1	113091638	ancGene_TGD_31169_A	galactose-specific lectin nattectin-like [Carassius auratus]	225.84	2 (1,1)	3	5	5	3		0.0328947	4.10539
XP_026060346.1	113044507	ancGene_TGD_31170_A	ladderlectin-like [Carassius auratus]	996.44	6 (4,2)	13	125	0	12		0.786164
XP_026060750.1	113044797	ancGene_TGD_31170_A	ladderlectin-like [Carassius auratus]	879.03	9 (7,2)	11	100	7	10		0.636943
XP_026060753.1	113044799	ancGene_TGD_31170_A	ladderlectin-like [Carassius auratus]	830.99	3 (1,2)	11	100	3	10		0.628931
XP_026129646.1	113109951	ancGene_TGD_31170_A	ladderlectin-like [Carassius auratus]	126.19	2 (2,0)	3	4	4	3		0.0246914	2.07673
XP_026073682.1	113053130	ancGene_TGD_31203_A	metalloproteinase inhibitor 2-like [Carassius auratus]	351.77	1 (1,0)	4	9	9	4		0.0412844	0.0412844
XP_026078129.1	113055949	ancGene_TGD_31203_B	metalloproteinase inhibitor 2-like [Carassius auratus]	249.33	3 (3,0)	4	4	4	4		0.0181818	0.0181818
XP_026076528.1	113054935	ancGene_TGD_31206_A	metalloproteinase inhibitor 3-like isoform X1 [Carassius auratus]	580.64	2 (1,1)	8	18	18	7		0.09375
XP_026076526.1	113054933	ancGene_TGD_31206_A	metalloproteinase inhibitor 3-like [Carassius auratus]	419.08	1 (1,0)	7	13	9	7		0.0663265
XP_026076527.1	113054934	ancGene_TGD_31206_A	metalloproteinase inhibitor 3-like [Carassius auratus]	235.06	1 (1,0)	2	8	4	2		0.0414508	0.201527
XP_026068412.1	113049896	ancGene_TGD_313_A	chymotrypsin-like elastase family member 2A [Carassius auratus]	361.13	1 (1,0)	6	12	12	5		0.0446097	0.0446097
XP_026084041.1	113059715	ancGene_TGD_31344_A	apolipoprotein C-I-like [Carassius auratus]	115.97	1 (1,0)	2	3	3	1		0.025
XP_026140846.1	113116732	ancGene_TGD_31344_A	apolipoprotein C-I [Carassius auratus]	94.36	1 (1,0)	2	3	3	2		0.0357143	0.0607143
XP_026129018.1	113109580	ancGene_TGD_31348_A	L-cystatin-like [Carassius auratus]	813.42	2 (2,0)	12	39	39	8		0.270833
XP_026075090.1	113054032	ancGene_TGD_31348_A	L-cystatin-like [Carassius auratus]	290.48	1 (1,0)	3	14	14	3		0.0972222	0.368056
XP_026053156.1	113039478	ancGene_TGD_314_B	elastase-1-like [Carassius auratus]	555.11	2 (2,0)	7	26	26	6		0.0981132
XP_026104713.1	113076267	ancGene_TGD_314_B	elastase-1-like [Carassius auratus]	181.25	2 (2,0)	3	5	5	3		0.018797	0.11691
XP_026078929.1	113056384	ancGene_TGD_31694_A	mucin-17-like [Carassius auratus]	138.42	2 (2,0)	3	4	4	3		0.000626076	0.000626076
XP_026071043.1	113051484	ancGene_TGD_318_A	chymotrypsin A-like [Carassius auratus]	182.53	2 (2,0)	3	7	7	3		0.026616	0.026616
XP_026071042.1	113051482	ancGene_TGD_319_A	chymotrypsin B-like [Carassius auratus]	105.16	1 (1,0)	2	3	3	2		0.0113208	0.0113208
XP_026079875.1	113057061	ancGene_TGD_322_B	complement factor D-like [Carassius auratus]	603.75	1 (1,0)	9	18	18	7		0.072	0.072
XP_026070412.1	113051028	ancGene_TGD_32270_A	clusterin-like [Carassius auratus]	617.73	2 (2,0)	11	15	15	10		0.0328947	0.0328947
XP_026066170.1	113048521	ancGene_TGD_32277_A	alpha-N-acetylgalactosaminidase-like [Carassius auratus]	87.25	4 (3,1)	2	3	3	2		0.00684932	0.00684932
XP_026139199.1	113115795	ancGene_TGD_3244_A	cytosolic non-specific dipeptidase-like [Carassius auratus]	2963.66	1 (1,0)	40	142	142	29		0.288618	0.288618
XP_026145762.1	113120098	ancGene_TGD_3245_A	cytosolic non-specific dipeptidase-like [Carassius auratus]	113.95	3 (1,2)	3	3	3	3		0.00632911	0.00632911
XP_026051134.1	113038138	ancGene_TGD_32667_A	phosphoglycerate kinase 1-like [Carassius auratus]	479.56	1 (1,0)	8	16	5	7		0.0384615
XP_026099038.1	113070089	ancGene_TGD_32667_A	phosphoglycerate kinase 1 [Carassius auratus]	418.32	1 (1,0)	7	15	4	7		0.0359712	0.0744328
XP_026145704.1	113120064	ancGene_TGD_32687_A	apolipoprotein M-like [Carassius auratus]	578.26	2 (2,0)	8	30	30	6		0.157068	0.157068
XP_026111340.1	113087083	ancGene_TGD_32715_A	4-hydroxyphenylpyruvate dioxygenase [Carassius auratus]	213.74	1 (1,0)	5	5	5	5		0.0125628	0.0125628
XP_026139113.1	113115749	ancGene_TGD_33279_A	glyceraldehyde-3-phosphate dehydrogenase 2-like [Carassius auratus]	428.09	2 (1,1)	7	15	15	7		0.0447761	0.0447761
XP_026084801.1	113060149	ancGene_TGD_33283_B	glyceraldehyde-3-phosphate dehydrogenase-like [Carassius auratus]	538.6	1 (1,0)	7	9	3	7		0.027027
XP_026140054.1	113116239	ancGene_TGD_33283_B	glyceraldehyde-3-phosphate dehydrogenase [Carassius auratus]	464.09	1 (1,0)	7	8	2	7		0.024024	0.0510511
XP_026116121.1	113094719	ancGene_TGD_33312_B	transketolase-like isoform X1 [Carassius auratus]	533.5	2 (2,0)	9	15	7	9		0.024
XP_026097967.1	113069162	ancGene_TGD_33312_B	transketolase-like [Carassius auratus]	381.54	1 (1,0)	6	10	2	6		0.016	0.04
XP_026141335.1	113117123	ancGene_TGD_33389_A	multiple inositol polyphosphate phosphatase 1-like [Carassius auratus]	327.04	2 (1,1)	7	7	4	6		0.0152505
XP_026135851.1	113113675	ancGene_TGD_33389_A	multiple inositol polyphosphate phosphatase 1-like [Carassius auratus]	195.51	1 (1,0)	4	5	2	3		0.0310559	0.0463064
XP_026089214.1	113063201	ancGene_TGD_3379_A	pendrin-like [Carassius auratus]	158.88	1 (1,0)	3	3	3	3		0.00386598	0.00386598
XP_026081395.1	113057964	ancGene_TGD_34222_A	endoplasmin-like [Carassius auratus]	731.06	1 (1,0)	13	17	4	13		0.0213568
XP_026065848.1	113048316	ancGene_TGD_34222_A	endoplasmin [Carassius auratus]	515.55	1 (1,0)	10	14	1	10		0.0176101	0.0389668
XP_026097061.1	113068541	ancGene_TGD_34223_A	heat shock protein HSP 90-beta isoform X1 [Carassius auratus]	548.36	12 (3,9)	9	13	1	8		0.0178817
XP_026146243.1	113120568	ancGene_TGD_34223_A	heat shock protein HSP 90-beta-like [Carassius auratus]	552.16	10 (1,9)	9	13	1	8		0.0178817	0.0357634
XP_026116221.1	113094770	ancGene_TGD_34276_A	acidic mammalian chitinase-like [Carassius auratus]	523.15	1 (1,0)	8	16	8	8		0.033543
XP_026116222.1	113094771	ancGene_TGD_34276_A	acidic mammalian chitinase-like [Carassius auratus]	492.88	1 (1,0)	8	14	6	8		0.0293501	0.0628931
XP_026052913.1	113039295	ancGene_TGD_34388_B	uncharacterized protein LOC113039295 isoform X1 [Carassius auratus]	1253.54	6 (2,4)	17	36	5	12		0.109091
XP_026052911.1	113039294	ancGene_TGD_34388_B	uncharacterized protein LOC113039294 [Carassius auratus]	928.25	2 (2,0)	12	29	11	8		0.0870871
XP_026054564.1	113040429	ancGene_TGD_34388_B	uncharacterized protein LOC113040429 isoform X1 [Carassius auratus]	668.57	5 (1,4)	9	21	5	8		0.0642202
XP_026054800.1	113040759	ancGene_TGD_34388_B	uncharacterized protein LOC113040759 [Carassius auratus]	402.92	1 (1,0)	6	8	8	6		0.0229885
XP_026052916.1	113039297	ancGene_TGD_34388_B	uncharacterized protein LOC113039297 [Carassius auratus]	133.11	1 (1,0)	2	4	1	2		0.0121581	0.295545
XP_026144586.1	113119372	ancGene_TGD_34465_A	tissue factor pathway inhibitor 2 [Carassius auratus]	121.73	1 (1,0)	2	2	2	2		0.00854701	0.00854701
XP_026082039.1	113058395	ancGene_TGD_34467_A	kunitz-type serine protease inhibitor 6-like [Carassius auratus]	122.04	1 (1,0)	2	2	2	2		0.00469484	0.00469484
XP_026144293.1	113119219	ancGene_TGD_34536_A	semaphorin-4A-like [Carassius auratus]	238.17	4 (4,0)	4	5	4	4		0.00598802
XP_026096691.1	113068246	ancGene_TGD_34536_A	semaphorin-4A-like isoform X1 [Carassius auratus]	116.62	2 (2,0)	2	2	1	2		0.00239521	0.00838323
XP_026107643.1	113079611	ancGene_TGD_34548_A	prostaglandin-H2 D-isomerase-like isoform X1 [Carassius auratus]	338.96	4 (2,2)	6	10	10	4		0.0442478	0.0442478
XP_026075149.1	113054067	ancGene_TGD_34551_A	protein AMBP [Carassius auratus]	985.21	1 (1,0)	15	47	47	8		0.13467	0.13467
XP_026056797.1	113042283	ancGene_TGD_34554_A	lipocalin-like [Carassius auratus]	347.46	1 (1,0)	7	11	10	6		0.0601093
XP_026093353.1	113066012	ancGene_TGD_34554_A	lipocalin-like isoform X1 [Carassius auratus]	256.16	2 (2,0)	5	6	5	5		0.0292683	0.0893776
XP_026070091.1	113050886	ancGene_TGD_34834_A	myosin-11-like isoform X1 [Carassius auratus]	161.95	26 (8,18)	3	6	2	3		0.00302725	0.00302725
XP_026066229.1	113048563	ancGene_TGD_34835_B	myosin-9-like isoform X1 [Carassius auratus]	567.81	25 (2,23)	11	13	2	11		0.00663265
XP_026095993.1	113067755	ancGene_TGD_34835_B	myosin-9-like isoform X1 [Carassius auratus]	536.42	24 (4,20)	10	12	1	10		0.00612245	0.0127551
XP_026082083.1	113058413	ancGene_TGD_35310_A	alpha-2-macroglobulin-like [Carassius auratus]	4000.9	2 (1,1)	56	193	30	44		0.134121
XP_026138193.1	113115112	ancGene_TGD_35310_A	LOW QUALITY PROTEIN: alpha-2-macroglobulin-like [Carassius auratus]	3211.49	2 (1,1)	51	144	41	42		0.0997921
XP_026066431.1	113048789	ancGene_TGD_35310_A	alpha-2-macroglobulin-like protein 1 [Carassius auratus]	3656.28	5 (1,4)	50	146	14	39		0.101813
XP_026082080.1	113058412	ancGene_TGD_35310_A	alpha-2-macroglobulin-like isoform X2 [Carassius auratus]	3292.05	4 (3,1)	49	168	0	40		0.117073
XP_026066418.1	113048781	ancGene_TGD_35310_A	alpha-2-macroglobulin-like [Carassius auratus]	3125.03	6 (1,5)	48	116	106	41		0.0797251
XP_026106557.1	113078457	ancGene_TGD_35310_A	alpha-2-macroglobulin-like protein 1 [Carassius auratus]	3582.78	6 (2,4)	48	145	4	38		0.101116
XP_026138194.1	113115113	ancGene_TGD_35310_A	alpha-2-macroglobulin-like [Carassius auratus]	2993.09	2 (1,1)	47	130	33	40		0.0906555
XP_026082079.1	113058412	ancGene_TGD_35310_A	alpha-2-macroglobulin-like isoform X1 [Carassius auratus]	3040.99	2 (1,1)	46	155	12	35		0.107639
XP_026110622.1	113084447	ancGene_TGD_35310_A	alpha-2-macroglobulin-like [Carassius auratus]	3082.1	4 (1,3)	44	129	9	34		0.0905899
XP_026138201.1	113115116	ancGene_TGD_35310_A	alpha-2-macroglobulin-like [Carassius auratus]	2784.77	1 (1,0)	41	133	86	38		0.0932025
XP_026066443.1	113048797	ancGene_TGD_35310_A	alpha-2-macroglobulin-like protein 1 [Carassius auratus]	2754.3	5 (1,4)	39	116	4	32		0.0808926
XP_026138195.1	113115114	ancGene_TGD_35310_A	alpha-2-macroglobulin-like isoform X1 [Carassius auratus]	2080.43	6 (2,4)	34	89	5	31		0.0620642
XP_026138200.1	113115115	ancGene_TGD_35310_A	alpha-2-macroglobulin-like [Carassius auratus]	2035.11	2 (1,1)	34	89	0	31		0.0620642
XP_026138204.1	113115119	ancGene_TGD_35310_A	alpha-2-macroglobulin-like [Carassius auratus]	2148.41	2 (1,1)	34	92	7	31		0.0641562
XP_026066369.1	113048754	ancGene_TGD_35310_A	alpha-2-macroglobulin-P-like [Carassius auratus]	2295.03	2 (1,1)	33	93	9	26		0.065309
XP_026138183.1	113115108	ancGene_TGD_35310_A	alpha-2-macroglobulin-like [Carassius auratus]	1843.29	2 (1,1)	31	89	0	28		0.0600945
XP_026138184.1	113115109	ancGene_TGD_35310_A	alpha-2-macroglobulin-like isoform X1 [Carassius auratus]	1779.98	4 (3,1)	30	84	0	27		0.0567184
XP_026080572.1	113057408	ancGene_TGD_35310_A	alpha-2-macroglobulin-like [Carassius auratus]	1423.93	2 (1,1)	24	42	19	21		0.0289855
XP_026066358.1	113048744	ancGene_TGD_35310_A	alpha-2-macroglobulin-like protein 1 [Carassius auratus]	1664.97	2 (1,1)	23	77	5	17		0.0537709
XP_026096160.1	113067880	ancGene_TGD_35310_A	alpha-2-macroglobulin-like [Carassius auratus]	1134.64	1 (1,0)	22	38	5	20		0.0260452
XP_026080573.1	113057409	ancGene_TGD_35310_A	alpha-2-macroglobulin-like protein 1 [Carassius auratus]	1154.28	2 (1,1)	21	34	11	20		0.0230821
XP_026095989.1	113067752	ancGene_TGD_35310_A	alpha-2-macroglobulin-like [Carassius auratus]	1050.81	1 (1,0)	21	37	2	19		0.0253598
XP_026138187.1	113115110	ancGene_TGD_35310_A	alpha-2-macroglobulin-like isoform X1 [Carassius auratus]	1186.33	5 (2,3)	20	40	12	20		0.0270088
XP_026138192.1	113115111	ancGene_TGD_35310_A	alpha-2-macroglobulin-like [Carassius auratus]	907.15	2 (1,1)	13	32	4	13		0.0216509
XP_026081962.1	113058360	ancGene_TGD_35310_A	alpha-2-macroglobulin-like protein 1 [Carassius auratus]	191.27	2 (1,1)	4	4	4	4		0.00277008	1.6757
XP_026079793.1	113057014	ancGene_TGD_35891_A	angiotensinogen-like [Carassius auratus]	1189.47	2 (2,0)	17	47	29	12		0.103297
XP_026134240.1	113112682	ancGene_TGD_35891_A	angiotensinogen-like [Carassius auratus]	978.19	1 (1,0)	17	37	19	15		0.0813187	0.184615
XP_026123356.1	113106043	ancGene_TGD_35958_B	72 kDa type IV collagenase-like [Carassius auratus]	601.77	2 (1,1)	13	19	12	11		0.0289634
XP_026071030.1	113051472	ancGene_TGD_35958_B	72 kDa type IV collagenase-like [Carassius auratus]	256	2 (1,1)	6	8	1	5		0.0121766	0.04114
XP_026107000.1	113079037	ancGene_TGD_36168_A	kunitz-type protease inhibitor 1-like isoform X1 [Carassius auratus]	156.01	2 (2,0)	2	2	2	2		0.00386847	0.00386847
XP_026062658.1	113046041	ancGene_TGD_362_A	zona pellucida sperm-binding protein 3-like isoform X1 [Carassius auratus]	457.92	2 (2,0)	7	12	12	6		0.0230769
XP_026101409.1	113072648	ancGene_TGD_362_A	zona pellucida sperm-binding protein 3-like [Carassius auratus]	107.31	1 (1,0)	3	4	4	2		0.00676819	0.0298451
XP_026126432.1	113107855	ancGene_TGD_36232_A	angiopoietin-related protein 7-like [Carassius auratus]	478.47	1 (1,0)	8	10	10	6		0.0295858	0.0295858
XP_026080255.1	113057235	ancGene_TGD_36507_A	3-hydroxyanthranilate 3,4-dioxygenase [Carassius auratus]	246.86	2 (2,0)	5	5	5	4		0.0173611	0.0173611
XP_026059056.1	113043715	ancGene_TGD_36650_A	phosphatidylcholine-sterol acyltransferase [Carassius auratus]	145.71	1 (1,0)	3	3	3	3		0.00684932	0.00684932
XP_026096169.1	113067888	ancGene_TGD_372_B	transforming growth factor beta receptor type 3-like [Carassius auratus]	818.38	1 (1,0)	13	27	3	11		0.0329268
XP_026095705.1	113067544	ancGene_TGD_372_B	transforming growth factor beta receptor type 3-like [Carassius auratus]	778.63	1 (1,0)	12	25	1	11		0.0291715	0.0620984
XP_026109431.1	113081566	ancGene_TGD_37570_A	amyloid-beta A4 protein isoform X1 [Carassius auratus]	536.14	9 (1,8)	9	12	12	8		0.0161074	0.0161074
XP_026059349.1	113043997	ancGene_TGD_37628_A	actin-related protein 2-A [Carassius auratus]	100.44	5 (5,0)	2	2	2	2		0.00507614	0.00507614
XP_026109152.1	113081292	ancGene_TGD_37646_B	antigen WC1.1-like [Carassius auratus]	98.27	19 (1,18)	2	3	0	2		0.00356295	0.00356295
XP_026065932.1	113048359	ancGene_TGD_37650_A	deleted in malignant brain tumors 1 protein-like, partial [Carassius auratus]	146.77	12 (1,11)	3	3	1	3		0.00909091
XP_026097025.1	113068511	ancGene_TGD_37650_A	deleted in malignant brain tumors 1 protein-like [Carassius auratus]	143.16	38 (1,37)	3	5	3	3		0.00163559
XP_026101686.1	113073028	ancGene_TGD_37650_A	deleted in malignant brain tumors 1 protein-like [Carassius auratus]	83.05	24 (4,20)	2	3	0	2		0.00660793
XP_026107076.1	113079092	ancGene_TGD_37650_A	deleted in malignant brain tumors 1 protein-like [Carassius auratus]	83.05	15 (1,14)	2	3	1	2		0.00444444	0.0217789
XP_026099238.1	113070225	ancGene_TGD_37921_A	60S acidic ribosomal protein P0 [Carassius auratus]	197.94	3 (2,1)	3	5	5	3		0.0158228	0.0158228
XP_026123497.1	113106110	ancGene_TGD_38001_B	midkine-B-like [Carassius auratus]	270.04	1 (1,0)	4	7	7	4		0.0479452	0.0479452
XP_026095673.1	113067465	ancGene_TGD_38053_A	natterin-3-like [Carassius auratus]	203.04	1 (1,0)	3	9	9	3		0.045	0.045
XP_026090757.1	113064285	ancGene_TGD_38096_A	complement C1q subcomponent subunit A-like [Carassius auratus]	172.26	1 (1,0)	2	4	4	2		0.0162602	0.0162602
XP_026090753.1	113064282	ancGene_TGD_38097_A	complement C1q subcomponent subunit C-like [Carassius auratus]	89.11	1 (1,0)	2	2	2	2		0.00819672	0.00819672
XP_026090752.1	113064281	ancGene_TGD_38098_A	complement C1q subcomponent subunit B-like [Carassius auratus]	146.48	1 (1,0)	2	2	2	2		0.00675676	0.00675676
XP_026143847.1	113118692	ancGene_TGD_38182_A	trehalase-like isoform X1 [Carassius auratus]	108.5	2 (2,0)	2	3	3	2		0.00517241	0.00517241
XP_026140844.1	113116731	ancGene_TGD_38412_A	apolipoprotein C-II-like isoform X1 [Carassius auratus]	164.88	2 (2,0)	2	2	2	2		0.0149254	0.0149254
XP_026086080.1	113061258	ancGene_TGD_38432_A	neurotensin/neuromedin N-like [Carassius auratus]	147.47	2 (2,0)	2	2	2	1		0.0116959	0.0116959
XP_026056238.1	113041881	ancGene_TGD_38720_A	glycine--tRNA ligase [Carassius auratus]	96.67	2 (1,1)	2	3	3	2		0.00399467	0.00399467
XP_026053037.1	113039353	ancGene_TGD_39208_B	F-actin-capping protein subunit beta isoform X1 [Carassius auratus]	129.97	6 (6,0)	2	3	3	2		0.0109489	0.0109489
XP_026056418.1	113042068	ancGene_TGD_39396_A	pentraxin fusion protein-like [Carassius auratus]	470.58	8 (2,6)	8	16	11	7		0.0701754
XP_026114358.1	113092817	ancGene_TGD_39396_A	pentraxin fusion protein-like isoform X2 [Carassius auratus]	178	4 (4,0)	4	7	4	4		0.03125
XP_026057533.1	113042733	ancGene_TGD_39396_A	pentraxin fusion protein-like [Carassius auratus]	98.59	4 (2,2)	2	6	0	2		0.0267857
XP_026114178.1	113092683	ancGene_TGD_39396_A	pentraxin fusion protein-like [Carassius auratus]	92	1 (1,0)	2	2	0	2		0.00877193
XP_026114179.1	113092684	ancGene_TGD_39396_A	pentraxin fusion protein-like [Carassius auratus]	107.35	3 (3,0)	2	4	3	2		0.0178571	0.15484
XP_026121364.1	113101106	ancGene_TGD_39399_A	jeltraxin-like [Carassius auratus]	627.87	2 (2,0)	8	33	33	6		0.135802	0.135802
XP_026122598.1	113105631	ancGene_TGD_39452_B	uncharacterized protein LOC113105631 isoform X1 [Carassius auratus]	777.35	13 (3,10)	14	21	21	14		0.0181347	0.0181347
XP_026061601.1	113045429	ancGene_TGD_39570_A	tenascin-R-like isoform X1 [Carassius auratus]	197.16	3 (2,1)	3	4	4	3		0.00296296	0.00296296
XP_026056199.1	113041824	ancGene_TGD_39650_A	immunoglobulin kappa light chain-like [Carassius auratus]	156.12	1 (1,0)	3	4	4	3		0.02	0.02
XP_026101443.1	113072693	ancGene_TGD_39812_A	Ig heavy chain Mem5-like [Carassius auratus]	94.56	1 (1,0)	2	2	2	2		0.00900901	0.00900901
XP_026128205.1	113108973	ancGene_TGD_39934_B	follistatin-related protein 1 isoform X1 [Carassius auratus]	435.89	9 (2,7)	8	11	11	8		0.0355987	0.0355987
XP_026063500.1	113046762	ancGene_TGD_39994_A	uncharacterized protein LOC113046762 [Carassius auratus]	95.89	2 (2,0)	2	3	3	1		0.00506757	0.00506757
XP_026053496.1	113039690	ancGene_TGD_40049_B	beta-2-microglobulin-like [Carassius auratus]	236.11	1 (1,0)	4	9	3	4		0.0775862
XP_026065912.1	113048352	ancGene_TGD_40049_B	beta-2-microglobulin-like [Carassius auratus]	275.97	2 (1,1)	4	8	8	4		0.0689655
XP_026125729.1	113107438	ancGene_TGD_40049_B	beta-2-microglobulin-like [Carassius auratus]	246.62	2 (2,0)	4	9	3	4		0.0775862
XP_026090388.1	113064068	ancGene_TGD_40049_B	beta-2-microglobulin-like [Carassius auratus]	157.49	2 (1,1)	3	6	6	3		0.0517241	0.275862
XP_026071493.1	113051723	ancGene_TGD_4006_A	14-3-3 protein epsilon-like [Carassius auratus]	310.71	11 (1,10)	6	9	5	5		0.0352941
XP_026082199.1	113058475	ancGene_TGD_4006_A	14-3-3 protein epsilon-like isoform X1 [Carassius auratus]	311.93	12 (4,8)	6	9	5	5		0.0352941	0.0705882
XP_026084523.1	113059993	ancGene_TGD_40093_A	nectin-2-like [Carassius auratus]	173.29	8 (2,6)	4	5	5	4		0.00996016	0.00996016
XP_026051907.1	113038587	ancGene_TGD_40234_B	neural cell adhesion molecule 1-like isoform X1 [Carassius auratus]	206.02	30 (17,13)	4	6	6	4		0.00572519	0.00572519
XP_026103052.1	113074416	ancGene_TGD_40281_A	junctional adhesion molecule A-like [Carassius auratus]	402.64	1 (1,0)	6	11	0	6		0.0375427
XP_026103020.1	113074401	ancGene_TGD_40281_A	junctional adhesion molecule A-like [Carassius auratus]	333.94	1 (1,0)	5	9	0	5		0.0306122
XP_026103030.1	113074411	ancGene_TGD_40281_A	junctional adhesion molecule A-like isoform X1 [Carassius auratus]	303.15	2 (2,0)	5	9	0	5		0.0306122	0.0987672
XP_026058856.1	113043586	ancGene_TGD_40286_A	uncharacterized protein LOC113043586 [Carassius auratus]	161.42	1 (1,0)	3	4	4	3		0.0103359	0.0103359
XP_026077055.1	113055210	ancGene_TGD_40457_A	contactin-2-like [Carassius auratus]	355.07	3 (1,2)	7	8	8	7		0.00770713	0.00770713
XP_026092605.1	113065522	ancGene_TGD_40511_A	neural cell adhesion molecule L1-like isoform X1 [Carassius auratus]	781.45	9 (5,4)	16	18	18	15		0.0140955	0.0140955
XP_026088170.1	113062490	ancGene_TGD_4052_B	protein FAM3C-like [Carassius auratus]	124.86	3 (1,2)	2	2	2	2		0.00877193	0.00877193
XP_026110142.1	113082966	ancGene_TGD_40589_A	intercellular adhesion molecule 1-like isoform X5 [Carassius auratus]	332.77	5 (1,4)	4	9	9	4		0.0279503	0.0279503
XP_026110152.1	113083061	ancGene_TGD_40590_A	sialic acid-binding Ig-like lectin 13 [Carassius auratus]	214.73	1 (1,0)	3	12	12	3		0.0401338	0.0401338
XP_026056647.1	113042211	ancGene_TGD_40850_A	coagulation factor XIII A chain-like [Carassius auratus]	511.12	1 (1,0)	11	13	10	11		0.0181818
XP_026057540.1	113042740	ancGene_TGD_40850_A	coagulation factor XIII A chain-like [Carassius auratus]	587.6	1 (1,0)	11	12	9	11		0.0166205
XP_026093431.1	113066051	ancGene_TGD_40850_A	coagulation factor XIII A chain-like [Carassius auratus]	447.25	2 (2,0)	8	9	8	8		0.0124138
XP_026093280.1	113065965	ancGene_TGD_40850_A	coagulation factor XIII A chain-like [Carassius auratus]	337.54	1 (1,0)	6	7	7	6		0.00966851
XP_026057541.1	113042741	ancGene_TGD_40850_A	coagulation factor XIII A chain-like [Carassius auratus]	198.49	1 (1,0)	4	6	6	4		0.00892857	0.0658132
XP_026107130.1	113079139	ancGene_TGD_40850_B	LOW QUALITY PROTEIN: coagulation factor XIII A chain-like [Carassius auratus]	243.27	1 (1,0)	4	7	1	4		0.0094086
XP_026122998.1	113105860	ancGene_TGD_40850_B	coagulation factor XIII A chain-like [Carassius auratus]	243.27	2 (2,0)	4	7	1	4		0.0094086	0.0188172
XP_026117865.1	113096662	ancGene_TGD_40865_B	peroxidasin-like protein isoform X2 [Carassius auratus]	231.15	16 (1,15)	4	7	7	4		0.0228013	0.0228013
XP_026121371.1	113101124	ancGene_TGD_41008_B	hepatocyte cell adhesion molecule-like [Carassius auratus]	249.56	32 (1,31)	4	7	7	4		0.0239726
XP_026106615.1	113078532	ancGene_TGD_41008_B	SLAM family member 9-like [Carassius auratus]	124.79	20 (1,19)	2	4	4	2		0.0150943	0.0390669
XP_026117851.1	113096654	ancGene_TGD_41021_A	uncharacterized protein LOC113096654 [Carassius auratus]	127.28	2 (1,1)	2	2	2	2		0.0058651	0.0058651
XP_026120779.1	113100124	ancGene_TGD_41051_A	uncharacterized protein LOC113100124 [Carassius auratus]	135.52	1 (1,0)	2	3	3	2		0.0135747	0.0135747
XP_026135253.1	113113348	ancGene_TGD_41074_A	SLAM family member 5-like [Carassius auratus]	125.51	14 (2,12)	2	5	5	2		0.0175439	0.0175439
XP_026096997.1	113068427	ancGene_TGD_41098_A	26S proteasome non-ATPase regulatory subunit 3-like [Carassius auratus]	81.56	2 (2,0)	2	2	2	2		0.00396825	0.00396825
XP_026129248.1	113109723	ancGene_TGD_41203_A	flocculation protein FLO11-like [Carassius auratus]	740.95	1 (1,0)	13	25	25	12		0.0260146
XP_026075448.1	113054251	ancGene_TGD_41203_A	mucin-19-like isoform X1 [Carassius auratus]	675.17	3 (3,0)	11	20	10	10		0.0175593
XP_026075446.1	113054250	ancGene_TGD_41203_A	apomucin-like isoform X1 [Carassius auratus]	464.19	2 (2,0)	7	14	4	6		0.0122807
XP_026075465.1	113054259	ancGene_TGD_41203_A	mucin-12-like [Carassius auratus]	261.48	1 (1,0)	6	11	11	6		0.0201097	0.0759642
XP_026078076.1	113055910	ancGene_TGD_41206_A	uncharacterized protein LOC113055910 [Carassius auratus]	574.37	2 (1,1)	7	14	14	7		0.0156951	0.0156951
XP_026061087.1	113045123	ancGene_TGD_41444_A	tubulin beta-4B chain-like [Carassius auratus]	808.35	15 (4,11)	14	26	0	11		0.058427
XP_026104076.1	113075605	ancGene_TGD_41444_A	tubulin beta-4B chain isoform X1 [Carassius auratus]	690.33	8 (1,7)	12	20	0	10		0.0449438	0.103371
XP_026062804.1	113046131	ancGene_TGD_41447_A	tubulin beta chain-like [Carassius auratus]	433.93	6 (1,5)	8	13	0	7		0.0289532
XP_026053743.1	113039845	ancGene_TGD_41447_A	tubulin beta chain-like [Carassius auratus]	345.46	5 (1,4)	7	11	0	6		0.0244989	0.0534521
XP_026071574.1	113051735	ancGene_TGD_41448_A	tubulin beta-4B chain-like [Carassius auratus]	517.71	5 (1,4)	10	18	1	8		0.0405405	0.0405405
XP_026084537.1	113060002	ancGene_TGD_41451_A	tubulin beta chain isoform X1 [Carassius auratus]	516.75	9 (2,7)	10	18	0	8		0.0405405	0.0405405
XP_026071700.1	113051809	ancGene_TGD_41654_B	mitochondrial enolase superfamily member 1 [Carassius auratus]	91.11	1 (1,0)	2	3	3	2		0.00677201	0.00677201
XP_026080361.1	113057291	ancGene_TGD_41669_A	uncharacterized protein LOC113057291 [Carassius auratus]	463.56	1 (1,0)	7	13	13	6		0.0599078	0.0599078
XP_026141500.1	113117200	ancGene_TGD_41903_A	glycogen phosphorylase, brain form [Carassius auratus]	121.58	1 (1,0)	2	2	2	2		0.00237248	0.00237248
XP_026097007.1	113068434	ancGene_TGD_41954_A	nucleoside diphosphate kinase [Carassius auratus]	549.64	3 (1,2)	9	26	26	6		0.169935	0.169935
XP_026080914.1	113057672	ancGene_TGD_41989_A	guanine nucleotide-binding protein subunit beta-2-like 1 [Carassius auratus]	348.22	2 (1,1)	6	8	1	6		0.0252366
XP_026135931.1	113113717	ancGene_TGD_41989_A	guanine nucleotide-binding protein subunit beta-2-like 1 [Carassius auratus]	363.47	2 (1,1)	6	8	1	6		0.0252366	0.0504732
XP_026080912.1	113057671	ancGene_TGD_41999_A	heterogeneous nuclear ribonucleoprotein A/B-like isoform X1 [Carassius auratus]	70.54	4 (4,0)	2	2	1	2		0.00581395	0.00581395
XP_026052645.1	113039003	ancGene_TGD_42000_A	heterogeneous nuclear ribonucleoprotein A/B-like [Carassius auratus]	74.49	4 (4,0)	2	2	1	2		0.00645161	0.00645161
XP_026105685.1	113077529	ancGene_TGD_42029_A	thioredoxin-like [Carassius auratus]	306.04	1 (1,0)	6	8	8	5		0.0740741	0.0740741
XP_026146610.1	113120784	ancGene_TGD_42045_B	LOW QUALITY PROTEIN: protein disulfide-isomerase A6-like [Carassius auratus]	165.46	2 (1,1)	3	5	5	3		0.0113636	0.0113636
XP_026084237.1	113059830	ancGene_TGD_42055_A	protein disulfide-isomerase A3-like [Carassius auratus]	830.32	2 (1,1)	13	25	7	12		0.0524109
XP_026083241.1	113059169	ancGene_TGD_42055_A	protein disulfide-isomerase A3-like [Carassius auratus]	648.14	2 (2,0)	10	19	1	9		0.0530726	0.105484
XP_026058456.1	113043347	ancGene_TGD_42056_B	protein disulfide-isomerase A3 [Carassius auratus]	786.2	1 (1,0)	15	19	8	15		0.0384615
XP_026094861.1	113066935	ancGene_TGD_42056_B	protein disulfide-isomerase A3-like [Carassius auratus]	723.83	1 (1,0)	13	17	6	13		0.034413	0.0728745
XP_026056775.1	113042270	ancGene_TGD_42058_A	protein disulfide-isomerase A4-like [Carassius auratus]	401.16	2 (1,1)	7	10	10	6		0.0155763	0.0155763
XP_026069691.1	113050684	ancGene_TGD_42059_A	protein disulfide-isomerase [Carassius auratus]	815.2	1 (1,0)	14	24	12	12		0.0475248
XP_026119161.1	113098347	ancGene_TGD_42059_A	protein disulfide-isomerase-like isoform X1 [Carassius auratus]	485.36	2 (2,0)	9	13	1	8		0.0246679	0.0721927
XP_026125180.1	113107130	ancGene_TGD_42103_A	sulfhydryl oxidase 1-like [Carassius auratus]	1069.29	3 (1,2)	14	35	12	13		0.0444162
XP_026118823.1	113098058	ancGene_TGD_42103_A	sulfhydryl oxidase 1-like [Carassius auratus]	608.7	2 (1,1)	9	24	1	8		0.030303	0.0747193
XP_026116556.1	113095151	ancGene_TGD_42111_A	endoplasmic reticulum resident protein 27 [Carassius auratus]	503.51	1 (1,0)	10	12	12	8		0.046875	0.046875
XP_026146133.1	113120498	ancGene_TGD_425_A	plasminogen-like [Carassius auratus]	2744.17	1 (1,0)	39	145	128	33		0.179678
XP_026102234.1	113073629	ancGene_TGD_425_A	plasminogen-like [Carassius auratus]	1772.37	2 (1,1)	29	83	66	27		0.102596	0.282274
XP_026053554.1	113039726	ancGene_TGD_42632_A	fetuin-B-like [Carassius auratus]	323.05	2 (2,0)	6	8	8	6		0.0264026	0.0264026
XP_026053541.1	113039715	ancGene_TGD_42633_A	fetuin-B-like [Carassius auratus]	65.23	1 (1,0)	2	2	2	2		0.00514139	0.00514139
XP_026062711.1	113046079	ancGene_TGD_42636_B	alpha-2-HS-glycoprotein-like [Carassius auratus]	442.77	1 (1,0)	7	33	33	6		0.0857143	0.0857143
XP_026053543.1	113039717	ancGene_TGD_42637_A	antihemorrhagic factor cHLP-B-like [Carassius auratus]	908.51	1 (1,0)	10	118	118	10		0.264574
XP_026092268.1	113065217	ancGene_TGD_42637_A	zinc finger CCCH domain-containing protein 13-like [Carassius auratus]	661.94	1 (1,0)	7	44	44	7		0.030662	0.295236
XP_026053544.1	113039718	ancGene_TGD_42639_A	antihemorrhagic factor cHLP-B-like [Carassius auratus]	1049.46	1 (1,0)	16	94	94	13		0.197065	0.197065
XP_026137054.1	113114358	ancGene_TGD_42672_A	uncharacterized protein LOC113114358 [Carassius auratus]	558.51	5 (1,4)	9	24	9	6		0.015142
XP_026137058.1	113114360	ancGene_TGD_42672_A	uncharacterized protein LOC113114360 isoform X1 [Carassius auratus]	531.07	4 (2,2)	8	20	5	5		0.0155521	0.0306941
XP_026068758.1	113050208	ancGene_TGD_428_A	hepatocyte growth factor-like protein isoform X1 [Carassius auratus]	1120.8	2 (2,0)	20	27	10	17		0.0379747
XP_026109132.1	113081273	ancGene_TGD_428_A	hepatocyte growth factor-like protein [Carassius auratus]	751.84	1 (1,0)	12	19	4	11		0.046798
XP_026121805.1	113103930	ancGene_TGD_428_A	hepatocyte growth factor-like protein [Carassius auratus]	660.57	1 (1,0)	11	12	4	11		0.0169014	0.101674
XP_026064417.1	113047280	ancGene_TGD_42825_A	uncharacterized protein LOC113047280 isoform X1 [Carassius auratus]	332.77	3 (2,1)	6	13	1	6		0.00466954
XP_026064420.1	113047280	ancGene_TGD_42825_A	uncharacterized protein LOC113047280 isoform X3 [Carassius auratus]	345.34	4 (3,1)	6	14	2	6		0.00531511	0.00998465
XP_026082752.1	113058769	ancGene_TGD_42975_B	alpha-actinin-4 isoform X1 [Carassius auratus]	585.85	30 (5,25)	11	19	19	11		0.0210877	0.0210877
XP_026051618.1	113038432	ancGene_TGD_42984_B	vascular cell adhesion protein 1-like [Carassius auratus]	117.34	1 (1,0)	2	2	2	2		0.00461894	0.00461894
XP_026072091.1	113052039	ancGene_TGD_43090_B	eukaryotic initiation factor 4A-I [Carassius auratus]	145.8	11 (2,9)	3	4	4	3		0.00985222	0.00985222
XP_026107588.1	113079566	ancGene_TGD_43487_A	class I histocompatibility antigen, F10 alpha chain-like [Carassius auratus]	290.59	4 (1,3)	5	8	1	3		0.0295203
XP_026145232.1	113119793	ancGene_TGD_43487_A	class I histocompatibility antigen, F10 alpha chain-like [Carassius auratus]	230.49	2 (1,1)	4	7	0	2		0.0224359
XP_026111981.1	113090237	ancGene_TGD_43487_A	major histocompatibility complex class I-related gene protein-like, partial [Carassius auratus]	84.94	2 (1,1)	2	3	1	2		0.0112782
XP_026145435.1	113119916	ancGene_TGD_43487_A	major histocompatibility complex class I-related gene protein-like isoform X1 [Carassius auratus]	94.69	3 (2,1)	2	3	0	2		0.00867052	0.0719049
XP_026138266.1	113115152	ancGene_TGD_43526_B	CD166 antigen homolog A-like isoform X1 [Carassius auratus]	187.76	2 (2,0)	4	4	4	4		0.00715564
XP_026075664.1	113054364	ancGene_TGD_43526_B	CD166 antigen homolog A-like isoform X1 [Carassius auratus]	131.49	2 (2,0)	3	4	4	3		0.0071048	0.0142604
XP_026140841.1	113116730	ancGene_TGD_43527_A	basal cell adhesion molecule-like isoform X1 [Carassius auratus]	280.23	2 (2,0)	5	8	8	5		0.0129241	0.0129241
XP_026054201.1	113040139	ancGene_TGD_439_A	antithrombin-III-like [Carassius auratus]	1319.72	2 (2,0)	20	46	46	14		0.102222
XP_026091591.1	113064844	ancGene_TGD_439_A	antithrombin-III-like [Carassius auratus]	882.57	2 (2,0)	18	30	30	15		0.0666667	0.168889
XP_026055082.1	113041008	ancGene_TGD_43953_A	microfibril-associated glycoprotein 4-like [Carassius auratus]	927.59	11 (2,9)	14	38	33	11		0.155102
XP_026110181.1	113083126	ancGene_TGD_43953_A	microfibril-associated glycoprotein 4-like [Carassius auratus]	186.54	7 (1,6)	3	7	2	3		0.0291667	0.184269
XP_026110746.1	113084790	ancGene_TGD_44191_B	N-acetyllactosaminide beta-1,3-N-acetylglucosaminyltransferase 2-like [Carassius auratus]	204.74	4 (4,0)	4	5	5	4		0.0125945	0.0125945
XP_026073249.1	113052961	ancGene_TGD_44249_A	actin-related protein 2/3 complex subunit 2-like [Carassius auratus]	142.98	2 (2,0)	3	5	5	3		0.0167224	0.0167224
XP_026125217.1	113107147	ancGene_TGD_44459_A	plasma protease C1 inhibitor-like [Carassius auratus]	981.36	1 (1,0)	14	29	2	13		0.0478548
XP_026125226.1	113107152	ancGene_TGD_44459_A	LOW QUALITY PROTEIN: plasma protease C1 inhibitor-like [Carassius auratus]	981.36	1 (1,0)	14	30	3	13		0.0480769	0.0959317
XP_026051510.1	113038374	ancGene_TGD_44460_A	pigment epithelium-derived factor [Carassius auratus]	208.65	1 (1,0)	4	5	5	4		0.0122549	0.0122549
XP_026051511.1	113038375	ancGene_TGD_44461_B	alpha-2-antiplasmin-like [Carassius auratus]	371.84	1 (1,0)	8	11	11	8		0.0240175
XP_026082240.1	113058504	ancGene_TGD_44461_B	alpha-2-antiplasmin-like [Carassius auratus]	453.25	1 (1,0)	6	12	8	6		0.0248963
XP_026137750.1	113114888	ancGene_TGD_44461_B	alpha-2-antiplasmin-like [Carassius auratus]	370.63	1 (1,0)	5	8	4	4		0.0165975	0.0655112
XP_026094382.1	113066659	ancGene_TGD_44604_B	peptidyl-prolyl cis-trans isomerase B [Carassius auratus]	339.4	2 (2,0)	7	11	7	6		0.0509259	0.0509259
XP_026058894.1	113043609	ancGene_TGD_44627_B	LIM and SH3 domain protein 1-like [Carassius auratus]	70	2 (1,1)	2	2	2	2		0.00819672	0.00819672
XP_026060336.1	113044501	ancGene_TGD_44703_A	fibrinogen alpha chain-like [Carassius auratus]	1489.54	1 (1,0)	21	54	54	15		0.0771429	0.0771429
XP_026057365.1	113042603	ancGene_TGD_44773_A	ADP-ribosylation factor 1 [Carassius auratus]	102.55	10 (2,8)	2	2	1	2		0.0110497	0.0110497
XP_026062765.1	113046108	ancGene_TGD_44774_A	ADP-ribosylation factor 1-like [Carassius auratus]	102.55	19 (11,8)	2	2	1	2		0.0111111	0.0111111
XP_026108111.1	113080102	ancGene_TGD_44850_A	complement C5-like [Carassius auratus]	4550.94	2 (1,1)	71	154	69	55		0.0911243
XP_026108101.1	113080098	ancGene_TGD_44850_A	complement C5-like [Carassius auratus]	2049.11	1 (1,0)	34	64	6	31		0.0377804
XP_026108129.1	113080118	ancGene_TGD_44850_A	complement C5-like isoform X1 [Carassius auratus]	1646.13	2 (1,1)	25	59	8	24		0.0703218	0.199226
XP_026066831.1	113049031	ancGene_TGD_44862_A	ras-related protein Rab-1B [Carassius auratus]	85.63	23 (2,21)	2	2	2	2		0.00995025	0.00995025
XP_026098504.1	113069566	ancGene_TGD_45189_A	GTP-binding nuclear protein Ran [Carassius auratus]	87.59	2 (2,0)	2	2	2	2		0.00930233	0.00930233
XP_026099965.1	113070754	ancGene_TGD_45312_A	putative aminopeptidase W07G4.4 [Carassius auratus]	267.79	2 (1,1)	4	5	5	4		0.00976562	0.00976562
XP_026060338.1	113044503	ancGene_TGD_45332_A	fibrinogen beta chain isoform X1 [Carassius auratus]	1425.47	3 (2,1)	26	42	42	21		0.0865979	0.0865979
XP_026126604.1	113107974	ancGene_TGD_45333_B	fibrinogen gamma chain-like [Carassius auratus]	1267.02	2 (1,1)	21	42	42	16		0.0974478	0.0974478
XP_026136489.1	113114021	ancGene_TGD_45455_A	saxitoxin and tetrodotoxin-binding protein 1-like [Carassius auratus]	502.55	1 (1,0)	7	24	14	6		0.121212
XP_026136490.1	113114022	ancGene_TGD_45455_A	saxitoxin and tetrodotoxin-binding protein 1-like [Carassius auratus]	436.65	1 (1,0)	7	15	5	6		0.0757576
XP_026081594.1	113058128	ancGene_TGD_45455_A	saxitoxin and tetrodotoxin-binding protein 1-like [Carassius auratus]	109.88	1 (1,0)	2	2	2	2		0.00990099	0.206871
XP_026091713.1	113064917	ancGene_TGD_4560_B	cold-inducible RNA-binding protein B-like [Carassius auratus]	82.26	9 (1,8)	2	2	1	2		0.0102564	0.0102564
XP_026132132.1	113111536	ancGene_TGD_4562_A	cold-inducible RNA-binding protein-like [Carassius auratus]	193.7	14 (2,12)	3	4	3	3		0.0183486	0.0183486
XP_026140805.1	113116705	ancGene_TGD_457_A	trypsin-3-like [Carassius auratus]	487.34	1 (1,0)	7	18	18	6		0.0731707	0.0731707
XP_026069656.1	113050662	ancGene_TGD_45752_A	gelsolin-like [Carassius auratus]	212.46	1 (1,0)	4	5	3	4		0.00694444
XP_026119243.1	113098402	ancGene_TGD_45752_A	gelsolin-like [Carassius auratus]	135.73	2 (2,0)	3	4	0	3		0.00555556	0.0125
XP_026061934.1	113045643	ancGene_TGD_45752_B	adseverin-like [Carassius auratus]	123.76	2 (1,1)	3	4	2	3		0.00555556	0.00555556
XP_026076204.1	113054700	ancGene_TGD_4584_B	peptidyl-prolyl cis-trans isomerase-like [Carassius auratus]	360.84	1 (1,0)	5	10	10	2		0.0609756	0.0609756
XP_026081068.1	113057772	ancGene_TGD_46019_A	ADP/ATP translocase 3 [Carassius auratus]	86.29	4 (2,2)	2	2	2	2		0.00671141	0.00671141
XP_026067885.1	113049607	ancGene_TGD_4610_A	nucleolin-like isoform X1 [Carassius auratus]	584.19	3 (3,0)	10	14	11	8		0.0196078
XP_026053637.1	113039771	ancGene_TGD_4610_A	nucleolin-like isoform X1 [Carassius auratus]	200.07	5 (5,0)	5	5	2	5		0.0078125	0.0274203
XP_026087577.1	113062161	ancGene_TGD_46385_A	uncharacterized protein LOC113062161 [Carassius auratus]	1305.36	1 (1,0)	21	48	48	17		0.119403
XP_026087974.1	113062370	ancGene_TGD_46385_A	uncharacterized protein LOC113062370 [Carassius auratus]	228.2	1 (1,0)	4	8	8	4		0.04	0.159403
XP_026087964.1	113062365	ancGene_TGD_46386_A	uncharacterized protein LOC113062365 [Carassius auratus]	1680.91	1 (1,0)	26	53	42	24		0.101727
XP_026087579.1	113062162	ancGene_TGD_46386_A	uncharacterized protein LOC113062162 [Carassius auratus]	455.65	1 (1,0)	7	15	4	6		0.0574713
XP_026099293.1	113070271	ancGene_TGD_46386_A	uncharacterized protein LOC113070271 [Carassius auratus]	71.14	3 (3,0)	2	3	3	2		0.00572519	0.164924
XP_026060823.1	113044981	ancGene_TGD_47130_A	putative leucine-rich repeat-containing protein DDB_G0290503 [Carassius auratus]	259.78	1 (1,0)	4	5	5	4		0.00372301	0.00372301
XP_026110216.1	113083275	ancGene_TGD_47141_B	insulin-like growth factor-binding protein complex acid labile subunit [Carassius auratus]	463.94	1 (1,0)	7	8	8	7		0.012966	0.012966
XP_026052901.1	113039234	ancGene_TGD_47146_A	carboxypeptidase N subunit 2-like isoform X1 [Carassius auratus]	258.99	3 (3,0)	4	5	5	4		0.00919118	0.00919118
XP_026147008.1	113121018	ancGene_TGD_47218_A	leucine-rich alpha-2-glycoprotein-like isoform X1 [Carassius auratus]	833.37	4 (2,2)	13	27	27	10		0.0818182
XP_026146667.1	113120811	ancGene_TGD_47218_A	leucine-rich alpha-2-glycoprotein-like [Carassius auratus]	110.98	1 (1,0)	2	4	4	2		0.0120846	0.0939028
XP_026106194.1	113078106	ancGene_TGD_4726_A	fructose-bisphosphate aldolase A-like [Carassius auratus]	366.82	5 (3,2)	7	8	3	7		0.021978
XP_026068946.1	113050314	ancGene_TGD_4726_A	fructose-bisphosphate aldolase A-like [Carassius auratus]	275.28	5 (3,2)	6	7	2	6		0.0192308	0.0412088
XP_026051181.1	113038164	ancGene_TGD_4729_B	fructose-bisphosphate aldolase C [Carassius auratus]	152.97	3 (1,2)	4	4	1	4		0.0110193
XP_026099008.1	113070062	ancGene_TGD_4729_B	fructose-bisphosphate aldolase C-like [Carassius auratus]	167.05	3 (1,2)	4	4	1	4		0.0110193	0.0220386
XP_026061898.1	113045631	ancGene_TGD_4739_B	receptor-type tyrosine-protein phosphatase F isoform X1 [Carassius auratus]	103.33	103 (15,88)	2	3	3	2		0.00156495	0.00156495
XP_026091256.1	113064648	ancGene_TGD_4741_A	receptor-type tyrosine-protein phosphatase S isoform X1 [Carassius auratus]	142.8	63 (63,0)	2	2	2	2		0.00102881	0.00102881
XP_026129575.1	113109905	ancGene_TGD_47987_A	heat shock cognate 71 kDa protein [Carassius auratus]	924.78	12 (1,11)	16	32	9	15		0.0493066
XP_026103255.1	113074643	ancGene_TGD_47987_A	heat shock cognate 71 kDa protein-like [Carassius auratus]	784.23	1 (1,0)	14	27	4	13		0.0416025	0.0909091
XP_026099122.1	113070134	ancGene_TGD_47998_A	endoplasmic reticulum chaperone BiP [Carassius auratus]	1033.28	2 (1,1)	17	28	1	16		0.042879
XP_026100049.1	113070900	ancGene_TGD_47998_A	endoplasmic reticulum chaperone BiP-like [Carassius auratus]	1045.69	6 (2,4)	17	29	2	16		0.0444104	0.0872894
XP_026129566.1	113109900	ancGene_TGD_48001_A	hypoxia up-regulated protein 1 [Carassius auratus]	1569.69	4 (3,1)	25	39	39	22		0.0397149	0.0397149
XP_026051348.1	113038266	ancGene_TGD_48002_A	heat shock 70 kDa protein 4-like [Carassius auratus]	125.12	9 (3,6)	2	2	2	2		0.00238663	0.00238663
XP_026068847.1	113050260	ancGene_TGD_48023_A	adenosylhomocysteinase B-like [Carassius auratus]	545.31	2 (2,0)	9	11	11	8		0.0254042	0.0254042
XP_026059586.1	113044145	ancGene_TGD_48129_A	synaptic vesicle membrane protein VAT-1 homolog [Carassius auratus]	225.45	2 (2,0)	5	6	6	4		0.0126316	0.0126316
XP_026126648.1	113108033	ancGene_TGD_48321_A	uncharacterized protein LOC113108033 [Carassius auratus]	287.65	1 (1,0)	5	9	9	5		0.0351562	0.0351562
XP_026124020.1	113106372	ancGene_TGD_484_A	haptoglobin-like [Carassius auratus]	410.57	1 (1,0)	8	14	14	7		0.0447284	0.0447284
XP_026054068.1	113040055	ancGene_TGD_485_A	granzyme E-like isoform X1 [Carassius auratus]	113.84	7 (5,2)	2	4	4	2		0.0159363	0.0159363
XP_026070191.1	113050931	ancGene_TGD_48710_A	tubulin alpha chain [Carassius auratus]	608.75	18 (4,14)	11	18	1	10		0.04	0.04
XP_026060458.1	113044579	ancGene_TGD_48719_B	tubulin alpha chain-like [Carassius auratus]	448.88	3 (2,1)	8	14	0	7		0.0311804	0.0311804
XP_026068218.1	113049792	ancGene_TGD_48736_A	serine/threonine-protein phosphatase 2A 65 kDa regulatory subunit A beta isoform [Carassius auratus]	143.29	2 (2,0)	2	3	3	2		0.00509338	0.00509338
XP_026065298.1	113048020	ancGene_TGD_48781_A	lumican-like [Carassius auratus]	193.51	4 (2,2)	4	10	10	4		0.0290698	0.0290698
XP_026090900.1	113064352	ancGene_TGD_49155_A	high choriolytic enzyme 1-like isoform X1 [Carassius auratus]	576.82	2 (1,1)	8	14	14	6		0.0514706	0.0514706
XP_026145500.1	113119952	ancGene_TGD_49173_B	tetranectin-like [Carassius auratus]	178.55	3 (1,2)	3	4	4	3		0.0210526	0.0210526
XP_026117681.1	113096494	ancGene_TGD_49191_A	collectin-11-like isoform X1 [Carassius auratus]	170.34	4 (2,2)	3	3	3	3		0.0108303	0.0108303
XP_026066207.1	113048544	ancGene_TGD_49325_A	ATP-dependent RNA helicase DDX39A [Carassius auratus]	167.44	8 (2,6)	3	4	4	3		0.00936768	0.00936768
XP_026128786.1	113109423	ancGene_TGD_49416_A	adhesive plaque matrix protein-like isoform X1 [Carassius auratus]	888.44	2 (2,0)	12	32	19	11		0.0339343
XP_026128836.1	113109494	ancGene_TGD_49416_A	uncharacterized protein LOC113109494 isoform X1 [Carassius auratus]	619.43	2 (2,0)	9	28	15	9		0.0334928	0.0674271
XP_026077231.1	113055272	ancGene_TGD_49417_A	proline-rich protein 36-like [Carassius auratus]	444.38	4 (3,1)	8	12	2	6		0.0262582
XP_026076699.1	113055004	ancGene_TGD_49417_A	mucin-2-like [Carassius auratus]	346.83	2 (1,1)	6	12	2	4		0.0262009
XP_026076700.1	113055005	ancGene_TGD_49417_A	mucin-2-like [Carassius auratus]	383.8	2 (1,1)	6	11	1	4		0.02407
XP_026077233.1	113055273	ancGene_TGD_49417_A	uncharacterized protein LOC113055273 [Carassius auratus]	271.73	2 (1,1)	6	8	2	5		0.0175439
XP_026063098.1	113046465	ancGene_TGD_49417_A	basic proline-rich protein-like [Carassius auratus]	388.78	1 (1,0)	5	33	33	5		0.0276151
XP_026137199.1	113114497	ancGene_TGD_49417_A	titin-like isoform X1 [Carassius auratus]	234.1	4 (4,0)	5	17	17	4		0.0101735
XP_026076713.1	113055013	ancGene_TGD_49417_A	uncharacterized protein LOC113055013 [Carassius auratus]	188.08	1 (1,0)	3	5	1	2		0.0110865	0.142948
XP_026101474.1	113072723	ancGene_TGD_49662_A	aminopeptidase N-like [Carassius auratus]	63.52	1 (1,0)	2	2	2	2		0.00289855	0.00289855
XP_026074966.1	113053988	ancGene_TGD_49695_A	talin-1-like isoform X1 [Carassius auratus]	92.48	8 (8,0)	2	2	2	2		0.000786782	0.000786782
XP_026060405.1	113044540	ancGene_TGD_49776_B	actin, cytoplasmic 1 [Carassius auratus]	1326.27	4 (4,0)	18	69	38	14		0.184	0.184
XP_026116118.1	113094715	ancGene_TGD_49813_B	filamin-A-like [Carassius auratus]	1697.92	10 (1,9)	32	38	4	28		0.0148844
XP_026097920.1	113069138	ancGene_TGD_49813_B	filamin-A-like [Carassius auratus]	1665.93	10 (1,9)	31	37	3	27		0.0144871	0.0293715
XP_026128625.1	113109190	ancGene_TGD_49849_A	plastin-2 [Carassius auratus]	989.19	2 (1,1)	19	30	2	18		0.048
XP_026073341.1	113052990	ancGene_TGD_49849_A	plastin-2-like [Carassius auratus]	880.84	3 (2,1)	18	27	2	17		0.0432	0.0912
XP_026135348.1	113113396	ancGene_TGD_49852_B	plastin-3 [Carassius auratus]	493.29	2 (2,0)	8	15	8	8		0.0239234	0.0239234
XP_026130657.1	113110718	ancGene_TGD_49966_A	inhibin beta B chain-like [Carassius auratus]	115.04	3 (1,2)	2	2	2	2		0.00518135	0.00518135
XP_026093429.1	113066050	ancGene_TGD_49967_A	inhibin beta A chain-like [Carassius auratus]	280.48	2 (1,1)	5	6	6	5		0.0153453	0.0153453
XP_026118561.1	113097535	ancGene_TGD_49994_A	inhibin alpha chain isoform X1 [Carassius auratus]	219.19	3 (3,0)	5	5	5	5		0.0144092	0.0144092
XP_026055660.1	113041392	ancGene_TGD_50025_A	L-rhamnose-binding lectin CSL3-like [Carassius auratus]	738.18	1 (1,0)	10	68	6	10		0.294372
XP_026055662.1	113041395	ancGene_TGD_50025_A	L-rhamnose-binding lectin CSL3-like [Carassius auratus]	728.62	1 (1,0)	10	73	0	10		0.328829
XP_026054867.1	113040883	ancGene_TGD_50025_A	rhamnose-binding lectin-like [Carassius auratus]	655.73	1 (1,0)	9	62	4	9		0.133333
XP_026054866.1	113040882	ancGene_TGD_50025_A	rhamnose-binding lectin-like [Carassius auratus]	632.31	2 (2,0)	7	34	30	7		0.0643939
XP_026099832.1	113070654	ancGene_TGD_50025_A	L-rhamnose-binding lectin CSL2-like [Carassius auratus]	354.13	1 (1,0)	6	7	7	6		0.0216049	0.842533
XP_026137716.1	113114857	ancGene_TGD_50116_B	tsukushin-like isoform X1 [Carassius auratus]	75.32	3 (2,1)	2	2	2	2		0.00549451	0.00549451
XP_026066539.1	113048853	ancGene_TGD_50238_A	moesin-like [Carassius auratus]	1022.89	9 (1,8)	16	21	6	14		0.0363322
XP_026112576.1	113091339	ancGene_TGD_50238_A	moesin-like isoform X1 [Carassius auratus]	974.04	10 (1,9)	15	22	7	14		0.0379965	0.0743287
XP_026061751.1	113045548	ancGene_TGD_50279_A	carbonic anhydrase [Carassius auratus]	196.43	4 (1,3)	4	4	4	4		0.0153846	0.0153846
XP_026133099.1	113111991	ancGene_TGD_50285_A	carbonic anhydrase 4-like isoform X1 [Carassius auratus]	116.76	2 (2,0)	2	2	2	2		0.00609756	0.00609756
XP_026087945.1	113062353	ancGene_TGD_50548_A	tropomyosin alpha-3 chain-like isoform X6 [Carassius auratus]	160.38	8 (8,0)	2	2	2	2		0.00806452	0.00806452
XP_026051165.1	113038153	ancGene_TGD_50638_A	carboxypeptidase D-like [Carassius auratus]	94.63	2 (1,1)	2	3	3	2		0.00234375	0.00234375
XP_026089554.1	113063407	ancGene_TGD_50801_A	venom phosphodiesterase 2-like isoform X1 [Carassius auratus]	137.95	3 (2,1)	2	2	2	2		0.00221976	0.00221976
XP_026098609.1	113069658	ancGene_TGD_50809_A	ectonucleotide pyrophosphatase/phosphodiesterase family member 2-like isoform X1 [Carassius auratus]	221.48	4 (3,1)	5	5	5	5		0.00675676	0.00675676
XP_026088141.1	113062473	ancGene_TGD_50812_A	ectonucleotide pyrophosphatase/phosphodiesterase family member 2-like isoform X1 [Carassius auratus]	1412.85	2 (2,0)	24	54	4	17		0.0623557
XP_026145133.1	113119725	ancGene_TGD_50812_A	ectonucleotide pyrophosphatase/phosphodiesterase family member 2-like isoform X1 [Carassius auratus]	1242.98	2 (2,0)	21	51	1	16		0.0596491
XP_026145154.1	113119737	ancGene_TGD_50812_A	ectonucleotide pyrophosphatase/phosphodiesterase family member 2-like [Carassius auratus]	1155.34	1 (1,0)	20	47	0	14		0.0564904	0.178495
XP_026055230.1	113041111	ancGene_TGD_50963_A	intermediate filament protein ON3-like [Carassius auratus]	586.97	26 (1,25)	11	16	12	10		0.0305344	0.0305344
XP_026126542.1	113107920	ancGene_TGD_50973_B	keratin, type II cytoskeletal 8-like [Carassius auratus]	102.59	10 (1,9)	2	3	0	2		0.00810811	0.00810811
XP_026055229.1	113041110	ancGene_TGD_50976_B	keratin, type I cytoskeletal 18 [Carassius auratus]	192.7	4 (1,3)	3	5	5	3		0.0115207	0.0115207
XP_026105153.1	113076680	ancGene_TGD_51197_B	transgelin-like [Carassius auratus]	113.88	1 (1,0)	2	2	2	2		0.01	0.01
XP_026051050.1	113037955	ancGene_TGD_51221_A	complement C1q-like protein 4, partial [Carassius auratus]	194.95	1 (1,0)	3	6	6	3		0.0228137	0.0228137
XP_026060889.1	113045006	ancGene_TGD_51225_A	complement C1q-like protein 2 [Carassius auratus]	391.25	1 (1,0)	6	7	7	5		0.0336538
XP_026145252.1	113119799	ancGene_TGD_51225_A	complement C1q-like protein 4 [Carassius auratus]	342.46	3 (1,2)	4	8	8	4		0.0379147
XP_026060879.1	113045003	ancGene_TGD_51225_A	cerebellin-2-like [Carassius auratus]	106.26	1 (1,0)	2	3	3	2		0.0148515	0.08642
XP_026107171.1	113079181	ancGene_TGD_51226_A	complement C1q-like protein 2 [Carassius auratus]	371.46	1 (1,0)	6	8	3	4		0.0375587
XP_026122336.1	113105470	ancGene_TGD_51226_A	complement C1q-like protein 2 [Carassius auratus]	383.42	1 (1,0)	6	11	6	5		0.0516432
XP_026060800.1	113044960	ancGene_TGD_51226_A	complement C1q tumor necrosis factor-related protein 6-like [Carassius auratus]	177.42	1 (1,0)	3	3	3	3		0.0135747	0.102777
XP_026114927.1	113093325	ancGene_TGD_51227_A	cerebellin-4-like [Carassius auratus]	333.02	1 (1,0)	3	27	27	3		0.121622	0.121622
XP_026062305.1	113045830	ancGene_TGD_51303_B	septin-2B-like isoform X1 [Carassius auratus]	125.2	10 (6,4)	2	4	4	2		0.0107817	0.0107817
XP_026056124.1	113041681	ancGene_TGD_51355_A	uncharacterized protein LOC113041681 isoform X1 [Carassius auratus]	526	9 (4,5)	8	19	15	8		0.0599369
XP_026107687.1	113079655	ancGene_TGD_51355_A	uncharacterized protein LOC113079655 [Carassius auratus]	223.06	7 (2,5)	5	7	3	5		0.022082	0.0820189
XP_026139373.1	113115883	ancGene_TGD_51355_B	fucolectin-3-like [Carassius auratus]	941.24	3 (3,0)	13	40	40	12		0.125786	0.125786
XP_026071011.1	113051457	ancGene_TGD_51385_A	LOW QUALITY PROTEIN: prothrombin-like [Carassius auratus]	2091.62	2 (1,1)	31	88	56	26		0.141479
XP_026123457.1	113106097	ancGene_TGD_51385_A	prothrombin-like [Carassius auratus]	1723.5	2 (1,1)	27	57	25	22		0.0916399	0.233119
XP_026093105.1	113065792	ancGene_TGD_51503_A	complement factor I-like [Carassius auratus]	1099.32	2 (2,0)	18	35	35	15		0.0513196
XP_026056101.1	113041663	ancGene_TGD_51503_A	complement factor I-like isoform X1 [Carassius auratus]	859.88	3 (1,2)	14	27	27	12		0.0459184	0.097238
XP_026105966.1	113077913	ancGene_TGD_51813_A	perlwapin-like [Carassius auratus]	513.17	1 (1,0)	9	15	15	5		0.0649351
XP_026105967.1	113077914	ancGene_TGD_51813_A	perlwapin-like isoform X1 [Carassius auratus]	388.59	7 (2,5)	7	16	1	5		0.0720721
XP_026105968.1	113077914	ancGene_TGD_51813_A	perlwapin-like isoform X2 [Carassius auratus]	394.13	6 (1,5)	7	16	1	5		0.0720721
XP_026105960.1	113077911	ancGene_TGD_51813_A	keratin-associated protein 5-1-like isoform X1 [Carassius auratus]	407.83	10 (3,7)	5	14	11	5		0.0345679
XP_026105970.1	113077916	ancGene_TGD_51813_A	perlwapin-like isoform X1 [Carassius auratus]	350.92	5 (3,2)	4	18	14	4		0.0821918	0.325839
XP_026100186.1	113070964	ancGene_TGD_51814_A	hyphally regulated cell wall protein 1-like isoform X14 [Carassius auratus]	478.65	1 (1,0)	5	11	11	5		0.028133
XP_026142553.1	113117841	ancGene_TGD_51814_A	hyphally regulated cell wall protein 1-like, partial [Carassius auratus]	207.16	2 (2,0)	3	22	22	3		0.0728477
XP_026100100.1	113070964	ancGene_TGD_51814_A	putative per-hexamer repeat protein 5 isoform X1 [Carassius auratus]	162.46	13 (1,12)	2	3	3	2		0.00650759	0.107488
XP_026131942.1	113111439	ancGene_TGD_51817_A	fibroin heavy chain-like isoform X1 [Carassius auratus]	952.5	34 (21,13)	14	20	12	14		0.0138889
XP_026131891.1	113111428	ancGene_TGD_51817_A	fibroin heavy chain-like isoform X1 [Carassius auratus]	393.34	38 (33,5)	8	13	1	8		0.00699677
XP_026131922.1	113111428	ancGene_TGD_51817_A	fibroin heavy chain-like isoform X30 [Carassius auratus]	401.69	1 (1,0)	8	13	0	8		0.00748417
XP_026064175.1	113047111	ancGene_TGD_51817_A	fibroin heavy chain-like, partial [Carassius auratus]	398.75	28 (8,20)	6	17	4	5		0.0390805
XP_026063020.1	113046348	ancGene_TGD_51817_A	WAP four-disulfide core domain protein 18-like [Carassius auratus]	163.41	1 (1,0)	3	5	5	3		0.034965
XP_026064178.1	113047114	ancGene_TGD_51817_A	fibroin heavy chain-like [Carassius auratus]	264.51	22 (1,21)	3	11	2	3		0.037037
XP_026110934.1	113085478	ancGene_TGD_51817_A	fibroin heavy chain-like isoform X1 [Carassius auratus]	146.57	4 (4,0)	3	7	7	3		0.0112721
XP_026113050.1	113091664	ancGene_TGD_51817_A	GPI-anchored CFEM domain protein A-like [Carassius auratus]	196.77	20 (1,19)	3	14	6	3		0.0773481
XP_026069363.1	113050316	ancGene_TGD_51817_A	cell wall protein IFF6-like [Carassius auratus]	99.29	1 (1,0)	2	3	3	2		0.00931677
XP_026071932.1	113051950	ancGene_TGD_51817_A	fibroin heavy chain-like isoform X1 [Carassius auratus]	141.93	21 (2,19)	2	9	1	2		0.00348702
XP_026073050.1	113052808	ancGene_TGD_51817_A	annexin B11-like [Carassius auratus]	153.04	2 (2,0)	2	3	3	1		0.0176471
XP_026097777.1	113069007	ancGene_TGD_51817_A	WAP four-disulfide core domain protein 3-like [Carassius auratus]	103.42	1 (1,0)	2	5	1	2		0.0431034
XP_026110933.1	113085477	ancGene_TGD_51817_A	cell wall protein IFF6-like [Carassius auratus]	191.57	15 (1,14)	2	6	6	2		0.0167131
XP_026111959.1	113090163	ancGene_TGD_51817_A	putative per-hexamer repeat protein 5, partial [Carassius auratus]	190.42	29 (9,20)	2	13	5	2		0.0317073
XP_026121919.1	113104785	ancGene_TGD_51817_A	fibroin heavy chain-like, partial [Carassius auratus]	165.58	20 (1,19)	2	10	2	2		0.0265957
XP_026121957.1	113105001	ancGene_TGD_51817_A	waprin-Phi1-like, partial [Carassius auratus]	238.67	20 (1,19)	2	14	6	2		0.0828402	0.459483
XP_026092006.1	113065083	ancGene_TGD_51820_A	fibroin heavy chain-like isoform X1 [Carassius auratus]	250.25	27 (25,2)	5	9	5	5		0.00482315
XP_026092050.1	113065091	ancGene_TGD_51820_A	GPI-anchored CFEM domain protein A-like isoform X1 [Carassius auratus]	365.06	6 (6,0)	5	9	5	5		0.0193966	0.0242197
XP_026074064.1	113053345	ancGene_TGD_51925_A	zona pellucida sperm-binding protein 4-like isoform X1 [Carassius auratus]	326.23	69 (21,48)	5	6	4	4		0.0113208
XP_026097139.1	113068575	ancGene_TGD_51925_A	zona pellucida sperm-binding protein 4-like [Carassius auratus]	238.73	33 (23,10)	3	3	1	3		0.0070922	0.0113208
XP_026140851.1	113116736	ancGene_TGD_51976_A	apolipoprotein A-I-like [Carassius auratus]	1304.96	1 (1,0)	21	39	9	13		0.152941
XP_026084037.1	113059709	ancGene_TGD_51976_A	apolipoprotein A-I-like [Carassius auratus]	1140.71	1 (1,0)	18	46	3	11		0.180392
XP_026084038.1	113059710	ancGene_TGD_51976_A	apolipoprotein A-I-like [Carassius auratus]	1012.71	1 (1,0)	18	39	4	11		0.152941
XP_026140849.1	113116735	ancGene_TGD_51976_A	apolipoprotein A-I-like isoform X1 [Carassius auratus]	1133.58	1 (1,0)	18	40	0	11		0.156863
XP_026084039.1	113059711	ancGene_TGD_51976_A	apolipoprotein A-IV-like [Carassius auratus]	929.25	1 (1,0)	16	36	1	10		0.141176
XP_026140850.1	113116735	ancGene_TGD_51976_A	apolipoprotein A-I-like isoform X2 [Carassius auratus]	982.19	1 (1,0)	16	39	5	9		0.188406	0.97272
XP_026140848.1	113116734	ancGene_TGD_51977_A	apolipoprotein Eb [Carassius auratus]	850.53	1 (1,0)	14	28	28	10		0.0996441
XP_026084040.1	113059713	ancGene_TGD_51977_A	apolipoprotein Eb-like [Carassius auratus]	820.16	1 (1,0)	12	28	28	10		0.0996441	0.199288
XP_026145860.1	113120140	ancGene_TGD_51977_B	apolipoprotein Eb-like [Carassius auratus]	77.42	1 (1,0)	2	2	2	2		0.00743494	0.00743494
XP_026055353.1	113041177	ancGene_TGD_52113_A	nascent polypeptide-associated complex subunit alpha, muscle-specific form-like isoform X1 [Carassius auratus]	128.61	8 (8,0)	2	4	4	2		0.00430108	0.00430108
XP_026116315.1	113094918	ancGene_TGD_5214_B	mannosyl-oligosaccharide 1,2-alpha-mannosidase IA-like [Carassius auratus]	120.23	4 (1,3)	2	3	3	2		0.00485437	0.00485437
XP_026059225.1	113043857	ancGene_TGD_52166_B	major vault protein isoform X1 [Carassius auratus]	228.77	4 (4,0)	4	6	6	4		0.00692841	0.00692841
XP_026144515.1	113119332	ancGene_TGD_52453_A	uncharacterized protein LOC113119332 [Carassius auratus]	386.21	1 (1,0)	5	26	26	5		0.0830671	0.0830671
XP_026134000.1	113112545	ancGene_TGD_52470_A	inorganic pyrophosphatase-like [Carassius auratus]	114.26	3 (1,2)	2	3	3	2		0.0103093	0.0103093
XP_026138805.1	113115442	ancGene_TGD_52530_B	serotransferrin-1-like [Carassius auratus]	4882.54	1 (1,0)	62	1184	1106	48		1.77778
XP_026138871.1	113115492	ancGene_TGD_52530_B	serotransferrin-1-like [Carassius auratus]	2116.54	1 (1,0)	33	144	66	29		0.214286	1.99206
XP_026120400.1	113099688	ancGene_TGD_52532_B	melanotransferrin [Carassius auratus]	443.54	1 (1,0)	8	12	12	8		0.0165517	0.0165517
XP_026103905.1	113075402	ancGene_TGD_52626_B	ribonuclease-like 3 [Carassius auratus]	207.54	2 (2,0)	4	6	6	4		0.0394737	0.0394737
XP_026094755.1	113066877	ancGene_TGD_52989_B	lactadherin-like isoform X2 [Carassius auratus]	847.54	7 (1,6)	16	26	13	15		0.0550847
XP_026058321.1	113043284	ancGene_TGD_52989_B	EGF-like repeat and discoidin I-like domain-containing protein 3 isoform X1 [Carassius auratus]	426.58	7 (2,5)	9	15	0	9		0.0313152
XP_026110954.1	113085509	ancGene_TGD_52989_B	EGF-like repeat and discoidin I-like domain-containing protein 3 isoform X1 [Carassius auratus]	252.75	2 (2,0)	5	7	0	5		0.0183246	0.104725
XP_026096254.1	113067960	ancGene_TGD_53154_A	podocalyxin-like isoform X1 [Carassius auratus]	85.75	4 (4,0)	2	2	2	2		0.0045045	0.0045045
XP_026146155.1	113120504	ancGene_TGD_53305_A	DBH-like monooxygenase protein 2 homolog [Carassius auratus]	2245.88	3 (1,2)	35	102	42	22		0.180531
XP_026146156.1	113120505	ancGene_TGD_53305_A	DBH-like monooxygenase protein 2 homolog isoform X1 [Carassius auratus]	972.74	4 (2,2)	15	37	11	14		0.0665468
XP_026146158.1	113120505	ancGene_TGD_53305_A	DBH-like monooxygenase protein 2 homolog isoform X3 [Carassius auratus]	983.77	3 (1,2)	15	54	0	10		0.0971223
XP_026104690.1	113076248	ancGene_TGD_53305_A	DBH-like monooxygenase protein 2 homolog isoform X1 [Carassius auratus]	188.51	4 (2,2)	3	15	5	2		0.0257732
XP_026125787.1	113107464	ancGene_TGD_53305_A	DBH-like monooxygenase protein 2 homolog [Carassius auratus]	207.99	5 (2,3)	3	14	4	3		0.0244755
XP_026146189.1	113120536	ancGene_TGD_53305_A	DBH-like monooxygenase protein 2 homolog [Carassius auratus]	156.85	4 (1,3)	2	16	0	2		0.0281195	0.422568
XP_026060463.1	113044581	ancGene_TGD_53409_A	fibronectin-like isoform X2 [Carassius auratus]	4074.07	3 (1,2)	59	144	2	55		0.0600751
XP_026060465.1	113044581	ancGene_TGD_53409_A	fibronectin-like isoform X4 [Carassius auratus]	4029.6	3 (1,2)	58	144	2	54		0.0631025
XP_026116858.1	113095694	ancGene_TGD_53409_A	LOW QUALITY PROTEIN: fibronectin-like [Carassius auratus]	700.45	1 (1,0)	11	30	3	11		0.0126103
XP_026128037.1	113108876	ancGene_TGD_53409_A	fibronectin-like isoform X1 [Carassius auratus]	159.39	33 (30,3)	3	4	3	3		0.000943396	0.136731
XP_026056147.1	113041694	ancGene_TGD_5369_B	profilin-1-like [Carassius auratus]	72.77	1 (1,0)	2	3	3	2		0.0212766
XP_026093073.1	113065774	ancGene_TGD_5369_B	profilin-1-like [Carassius auratus]	76.83	2 (2,0)	2	2	2	2		0.0141844	0.035461
XP_026057928.1	113043040	ancGene_TGD_53813_A	olfactomedin-4-like [Carassius auratus]	94.23	2 (2,0)	2	2	2	2		0.00445434	0.00445434
XP_026081521.1	113058062	ancGene_TGD_53936_A	transforming growth factor-beta-induced protein ig-h3-like isoform X1 [Carassius auratus]	242.05	2 (2,0)	4	7	5	4		0.0103397
XP_026136903.1	113114251	ancGene_TGD_53936_A	transforming growth factor-beta-induced protein ig-h3-like isoform X1 [Carassius auratus]	139.44	2 (2,0)	2	3	1	2		0.00443131	0.014771
XP_026137588.1	113114786	ancGene_TGD_53937_B	periostin-like isoform X1 [Carassius auratus]	104.62	3 (3,0)	2	2	2	2		0.00261097	0.00261097
XP_026072357.1	113052194	ancGene_TGD_53951_B	dnaJ homolog subfamily C member 3-like [Carassius auratus]	173.62	3 (1,2)	3	4	2	3		0.00803213
XP_026122621.1	113105640	ancGene_TGD_53951_B	dnaJ homolog subfamily C member 3-like [Carassius auratus]	152.14	2 (1,1)	3	5	3	3		0.01002	0.0180522
XP_026056114.1	113041673	ancGene_TGD_54189_A	beta-enolase [Carassius auratus]	1018.94	3 (1,2)	16	28	21	13		0.0646651	0.0646651
XP_026096959.1	113068400	ancGene_TGD_54190_A	alpha-enolase isoform X2 [Carassius auratus]	623.67	9 (1,8)	10	21	3	10		0.0486111
XP_026097587.1	113068891	ancGene_TGD_54190_A	enolase isoform X1 [Carassius auratus]	648.86	9 (1,8)	10	24	6	10		0.0555556	0.104167
XP_026080095.1	113057171	ancGene_TGD_54315_B	voltage-dependent anion-selective channel protein 2 [Carassius auratus]	87.47	2 (2,0)	2	2	2	2		0.00706714	0.00706714
XP_026065700.1	113048235	ancGene_TGD_54427_A	inter-alpha-trypsin inhibitor heavy chain H2-like isoform X1 [Carassius auratus]	677.02	2 (1,1)	11	20	11	9		0.0212766
XP_026086395.1	113061473	ancGene_TGD_54427_A	inter-alpha-trypsin inhibitor heavy chain H2 [Carassius auratus]	503.94	1 (1,0)	8	13	4	7		0.0137712	0.0350478
XP_026076883.1	113055109	ancGene_TGD_54428_A	inter-alpha-trypsin inhibitor heavy chain H3-like [Carassius auratus]	1847.71	1 (1,0)	29	83	4	23		0.0916115
XP_026076885.1	113055110	ancGene_TGD_54428_A	inter-alpha-trypsin inhibitor heavy chain H3-like [Carassius auratus]	1760.19	1 (1,0)	27	80	1	22		0.0888889	0.1805
XP_026077621.1	113055484	ancGene_TGD_54429_A	inter-alpha-trypsin inhibitor heavy chain H3-like [Carassius auratus]	2090.37	2 (1,1)	31	98	25	24		0.113953
XP_026077619.1	113055482	ancGene_TGD_54429_A	inter-alpha-trypsin inhibitor heavy chain H3-like [Carassius auratus]	1957.36	2 (1,1)	30	79	20	23		0.088565
XP_026131024.1	113110943	ancGene_TGD_54429_A	inter-alpha-trypsin inhibitor heavy chain H3-like [Carassius auratus]	1835.95	2 (1,1)	27	83	9	21		0.0921199
XP_026131022.1	113110941	ancGene_TGD_54429_A	inter-alpha-trypsin inhibitor heavy chain H3-like isoform X2 [Carassius auratus]	1922.58	3 (1,2)	26	88	0	21		0.0960699
XP_026131023.1	113110941	ancGene_TGD_54429_A	inter-alpha-trypsin inhibitor heavy chain H3-like isoform X3 [Carassius auratus]	1869.77	3 (1,2)	25	82	2	20		0.0918253
XP_026131029.1	113110944	ancGene_TGD_54429_A	inter-alpha-trypsin inhibitor heavy chain H3-like isoform X5 [Carassius auratus]	1680.6	18 (5,13)	25	74	14	21		0.0834273
XP_026077845.1	113055654	ancGene_TGD_54429_A	inter-alpha-trypsin inhibitor heavy chain H3-like [Carassius auratus]	1475.11	2 (1,1)	22	70	1	17		0.0805524
XP_026077620.1	113055483	ancGene_TGD_54429_A	inter-alpha-trypsin inhibitor heavy chain H3-like [Carassius auratus]	693.22	2 (1,1)	10	25	4	8		0.0282486
XP_026131043.1	113110946	ancGene_TGD_54429_A	inter-alpha-trypsin inhibitor heavy chain H3-like [Carassius auratus]	508.3	3 (1,2)	8	16	3	7		0.0179372	0.692699
XP_026070907.1	113051402	ancGene_TGD_54440_B	low choriolytic enzyme-like isoform X1 [Carassius auratus]	312.05	5 (2,3)	6	13	13	6		0.0490566	0.0490566
XP_026076285.1	113054732	ancGene_TGD_54603_A	uncharacterized protein LOC113054732 [Carassius auratus]	1094.39	18 (1,17)	19	30	16	19		0.0237718
XP_026109545.1	113081859	ancGene_TGD_54603_A	uncharacterized protein LOC113081859 [Carassius auratus]	644.15	7 (1,6)	12	16	2	12		0.0169133	0.0406851
XP_026144090.1	113119102	ancGene_TGD_54609_B	zinc-alpha-2-glycoprotein-like isoform X1 [Carassius auratus]	145.22	5 (5,0)	3	5	2	3		0.013089	0.013089
XP_026074220.1	113053422	ancGene_TGD_54672_B	immunoglobulin superfamily member 3-like [Carassius auratus]	509.6	2 (1,1)	9	9	9	9		0.00863724	0.00863724
XP_026069066.1	113050371	ancGene_TGD_54804_A	poly(U)-specific endoribonuclease-A-like [Carassius auratus]	386.92	1 (1,0)	6	9	5	6		0.0305085
XP_026115913.1	113094551	ancGene_TGD_54804_A	poly(U)-specific endoribonuclease-A-like isoform X1 [Carassius auratus]	285.74	3 (3,0)	5	8	4	4		0.0235294	0.0540379
XP_026096989.1	113068422	ancGene_TGD_5625_A	sucrase-isomaltase, intestinal-like [Carassius auratus]	2444.15	2 (1,1)	42	67	67	34		0.0369961	0.0369961
XP_026112288.1	113091080	ancGene_TGD_5628_B	neutral alpha-glucosidase AB-like [Carassius auratus]	108.6	2 (2,0)	2	2	2	2		0.00213904	0.00213904
XP_026134594.1	113112894	ancGene_TGD_5756_B	attractin-like isoform X1 [Carassius auratus]	740.57	3 (2,1)	12	22	22	12		0.015919	0.015919
XP_026058240.1	113043219	ancGene_TGD_5917_A	pancreatic secretory granule membrane major glycoprotein GP2-like [Carassius auratus]	453.36	2 (1,1)	8	19	19	8		0.0479798	0.0479798
XP_026108603.1	113080755	ancGene_TGD_5921_B	betaine--homocysteine S-methyltransferase 1-like [Carassius auratus]	87.27	2 (2,0)	2	3	3	2		0.0075	0.0075
XP_026074171.1	113053400	ancGene_TGD_5935_A	phospholipase A1 member A-like isoform X1 [Carassius auratus]	446.43	3 (3,0)	9	13	10	8		0.0272537
XP_026127542.1	113108556	ancGene_TGD_5935_A	phospholipase A1 member A isoform X1 [Carassius auratus]	198.53	4 (4,0)	4	5	2	3		0.0107296	0.0379833
XP_026055828.1	113041478	ancGene_TGD_614_A	6-phosphogluconate dehydrogenase, decarboxylating-like [Carassius auratus]	130.13	3 (3,0)	3	3	3	3		0.00622407	0.00622407
XP_026052492.1	113038909	ancGene_TGD_6189_A	ATP synthase subunit alpha, mitochondrial [Carassius auratus]	371.87	1 (1,0)	6	9	3	6		0.0163339
XP_026118308.1	113097282	ancGene_TGD_6189_A	ATP synthase subunit alpha, mitochondrial-like [Carassius auratus]	283.49	1 (1,0)	5	7	1	5		0.0127042	0.0290381
XP_026106796.1	113078677	ancGene_TGD_6191_A	ATP synthase subunit beta, mitochondrial-like [Carassius auratus]	756.93	3 (2,1)	12	13	13	12		0.0250965	0.0250965
XP_026056267.1	113041903	ancGene_TGD_6196_A	V-type proton ATPase catalytic subunit A-like [Carassius auratus]	107.15	8 (4,4)	2	2	2	2		0.00324149	0.00324149
XP_026081526.1	113058065	ancGene_TGD_649_A	WD repeat-containing protein 1-like isoform X1 [Carassius auratus]	277.99	4 (2,2)	5	8	8	5		0.0132013	0.0132013
XP_026088798.1	113062925	ancGene_TGD_6496_A	uncharacterized protein LOC113062925 isoform X1 [Carassius auratus]	108.97	5 (5,0)	2	2	2	2		0.00192864	0.00192864
XP_026124106.1	113106419	ancGene_TGD_6564_A	extracellular superoxide dismutase [Cu-Zn]-like isoform X1 [Carassius auratus]	201.91	3 (3,0)	3	3	3	3		0.0105634	0.0105634
XP_026085751.1	113060786	ancGene_TGD_6655_B	proteasome subunit alpha type-6-like [Carassius auratus]	136.89	9 (6,3)	2	2	2	2		0.00813008	0.00813008
XP_026087230.1	113061932	ancGene_TGD_6668_A	uncharacterized protein LOC113061932 [Carassius auratus]	233.27	1 (1,0)	2	13	13	2		0.0197869	0.0197869
XP_026057515.1	113042704	ancGene_TGD_6677_A	granulins-like isoform X1 [Carassius auratus]	90.57	2 (2,0)	2	2	2	2		0.0031348	0.0031348
XP_026143179.1	113118320	ancGene_TGD_6748_A	carboxylesterase 5A-like [Carassius auratus]	1005.16	1 (1,0)	13	42	42	10		0.0765027	0.0765027
XP_026066226.1	113048564	ancGene_TGD_6868_A	dermatopontin-like [Carassius auratus]	460.7	4 (1,3)	7	16	16	7		0.0963855	0.0963855
XP_026121651.1	113102788	ancGene_TGD_6913_B	major histocompatibility complex class I-related gene protein-like, partial [Carassius auratus]	120.18	2 (1,1)	2	3	0	2		0.0201342	0.0201342
XP_026104849.1	113076415	ancGene_TGD_7069_B	LOW QUALITY PROTEIN: A disintegrin and metalloproteinase with thrombospondin motifs adt-1-like [Carassius auratus]	270.76	1 (1,0)	5	12	12	5		0.0133929	0.0133929
XP_026066452.1	113048804	ancGene_TGD_7247_B	long-chain-fatty-acid--CoA ligase 4-like [Carassius auratus]	166.13	1 (1,0)	4	4	4	4		0.00596125	0.00596125
XP_026123223.1	113105988	ancGene_TGD_7551_A	CD81 protein-like [Carassius auratus]	95.1	2 (1,1)	2	2	2	2		0.00865801	0.00865801
XP_026089456.1	113063356	ancGene_TGD_7606_A	creatine kinase B-type-like [Carassius auratus]	373.52	2 (2,0)	6	11	4	5		0.0288714	0.0288714
XP_026080166.1	113057194	ancGene_TGD_7606_B	creatine kinase B-type isoform X2 [Carassius auratus]	459.54	2 (1,1)	9	12	1	7		0.0314961	0.0314961
XP_026067793.1	113049569	ancGene_TGD_7608_A	creatine kinase M-type [Carassius auratus]	563.04	2 (1,1)	8	15	5	8		0.0393701	0.0393701
XP_026138108.1	113115064	ancGene_TGD_7608_B	creatine kinase M-type-like [Carassius auratus]	446.8	1 (1,0)	7	13	3	7		0.0342105
XP_026082152.1	113058449	ancGene_TGD_7608_B	creatine kinase M-type-like [Carassius auratus]	368.99	1 (1,0)	5	10	0	5		0.0263158	0.0605263
XP_026062819.1	113046139	ancGene_TGD_7710_A	complement component C8 beta chain [Carassius auratus]	891.2	1 (1,0)	15	22	22	13		0.0384615	0.0384615
XP_026062823.1	113046141	ancGene_TGD_7711_A	complement component C8 alpha chain [Carassius auratus]	659.03	1 (1,0)	11	17	17	11		0.0286678	0.0286678
XP_026067423.1	113049355	ancGene_TGD_7712_A	complement component C9 [Carassius auratus]	1954.72	1 (1,0)	28	99	99	24		0.151145	0.151145
XP_026051094.1	113038108	ancGene_TGD_7713_A	complement component C6-like [Carassius auratus]	1373.36	2 (2,0)	23	36	36	19		0.0290792	0.0290792
XP_026090660.1	113064225	ancGene_TGD_7714_A	complement component C7 [Carassius auratus]	1896.43	1 (1,0)	30	73	73	25		0.0883777	0.0883777
XP_026117557.1	113096391	ancGene_TGD_7714_B	complement component C7-like [Carassius auratus]	724.93	1 (1,0)	13	20	20	12		0.0224215	0.0224215
XP_026136886.1	113114241	ancGene_TGD_8204_A	neuroblast differentiation-associated protein AHNAK-like isoform X1 [Carassius auratus]	145.21	6 (6,0)	5	11	11	5		0.00161196	0.00161196
XP_026127351.1	113108436	ancGene_TGD_8338_A	hemopexin [Carassius auratus]	1805.86	1 (1,0)	32	177	66	18		0.397753
XP_026127483.1	113108520	ancGene_TGD_8338_A	hemopexin-like [Carassius auratus]	1178.06	1 (1,0)	17	117	6	13		0.262921	0.660674
XP_026060067.1	113044353	ancGene_TGD_8338_B	hemopexin-like isoform X1 [Carassius auratus]	1706.02	2 (2,0)	21	118	118	15		0.265766	0.265766
XP_026103438.1	113074951	ancGene_TGD_8542_A	ectonucleotide pyrophosphatase/phosphodiesterase family member 6 [Carassius auratus]	1017.26	1 (1,0)	16	32	32	13		0.0732265	0.0732265
XP_026147229.1	113121172	ancGene_TGD_8794_A	alpha-1-antitrypsin homolog [Carassius auratus]	3244.57	2 (1,1)	46	239	194	20		0.561033
XP_026088937.1	113063022	ancGene_TGD_8794_A	alpha-1-antitrypsin homolog [Carassius auratus]	2710.99	1 (1,0)	36	287	242	17		0.673709	1.23474
XP_026067292.1	113049294	ancGene_TGD_8795_A	corticosteroid-binding globulin-like [Carassius auratus]	1017.42	1 (1,0)	17	79	20	12		0.193154
XP_026066830.1	113049034	ancGene_TGD_8795_A	corticosteroid-binding globulin-like [Carassius auratus]	696.74	1 (1,0)	13	61	5	10		0.14951
XP_026067293.1	113049295	ancGene_TGD_8795_A	corticosteroid-binding globulin-like [Carassius auratus]	640.15	1 (1,0)	12	59	9	9		0.144254
XP_026102579.1	113074078	ancGene_TGD_8795_A	serpin A3-4-like [Carassius auratus]	492.47	1 (1,0)	8	22	18	6		0.054321	0.541239
XP_026146824.1	113120907	ancGene_TGD_8796_A	protein Z-dependent protease inhibitor-like [Carassius auratus]	409.2	2 (1,1)	6	10	10	6		0.0255754	0.0255754
XP_026085088.1	113060409	ancGene_TGD_8796_B	protein Z-dependent protease inhibitor-like [Carassius auratus]	383.01	2 (2,0)	7	11	11	7		0.0274314	0.0274314
XP_026083769.1	113059454	ancGene_TGD_8801_A	leukocyte elastase inhibitor-like isoform X2 [Carassius auratus]	1237.95	6 (1,5)	16	97	40	11		0.233173
XP_026083775.1	113059458	ancGene_TGD_8801_A	leukocyte elastase inhibitor-like [Carassius auratus]	1159.28	3 (1,2)	16	70	28	14		0.168269
XP_026083774.1	113059457	ancGene_TGD_8801_A	leukocyte elastase inhibitor-like [Carassius auratus]	1111.34	1 (1,0)	15	50	1	9		0.119904
XP_026083690.1	113059422	ancGene_TGD_8801_A	leukocyte elastase inhibitor-like isoform X2 [Carassius auratus]	1076.15	2 (1,1)	14	64	38	12		0.163265
XP_026083776.1	113059459	ancGene_TGD_8801_A	leukocyte elastase inhibitor-like [Carassius auratus]	926.48	6 (1,5)	11	46	0	7		0.116162
XP_026083777.1	113059460	ancGene_TGD_8801_A	leukocyte elastase inhibitor-like [Carassius auratus]	835.34	4 (1,3)	11	48	0	7		0.110855
XP_026109885.1	113082460	ancGene_TGD_8801_A	leukocyte elastase inhibitor-like isoform X5 [Carassius auratus]	720.36	1 (1,0)	10	39	0	6		0.0890411
XP_026109883.1	113082460	ancGene_TGD_8801_A	leukocyte elastase inhibitor-like isoform X3 [Carassius auratus]	699.4	1 (1,0)	9	33	0	6		0.106796
XP_026109886.1	113082460	ancGene_TGD_8801_A	leukocyte elastase inhibitor-like isoform X6 [Carassius auratus]	695.41	1 (1,0)	9	32	0	6		0.0824742
XP_026138969.1	113115652	ancGene_TGD_8801_A	leukocyte elastase inhibitor-like isoform X3 [Carassius auratus]	726.18	3 (1,2)	9	40	8	6		0.100756
XP_026083768.1	113059454	ancGene_TGD_8801_A	leukocyte elastase inhibitor-like isoform X1 [Carassius auratus]	581.39	6 (1,5)	7	46	0	6		0.105747
XP_026097424.1	113068785	ancGene_TGD_8801_A	leukocyte elastase inhibitor-like [Carassius auratus]	202.89	2 (2,0)	5	12	3	5		0.0315789
XP_026109884.1	113082460	ancGene_TGD_8801_A	leukocyte elastase inhibitor-like isoform X4 [Carassius auratus]	230.83	1 (1,0)	4	21	0	4		0.0686275	1.49665
XP_026051027.1	113037922	ancGene_TGD_8802_A	uncharacterized protein LOC113037922 [Carassius auratus]	224.52	18 (1,17)	4	12	0	4		0.0155039
XP_026146848.1	113120923	ancGene_TGD_8802_A	leukocyte elastase inhibitor-like [Carassius auratus]	195.44	17 (2,15)	4	5	1	4		0.0131579	0.0286618
XP_026132690.1	113111808	ancGene_TGD_8806_A	heparin cofactor 2-like [Carassius auratus]	804.14	1 (1,0)	14	28	17	10		0.054902
XP_026072832.1	113052654	ancGene_TGD_8806_A	heparin cofactor 2-like [Carassius auratus]	438.48	1 (1,0)	8	11	0	5		0.0215686
XP_026072843.1	113052664	ancGene_TGD_8806_A	heparin cofactor 2-like [Carassius auratus]	445.14	1 (1,0)	8	9	0	5		0.0176471	0.0941176
XP_026137438.1	113114719	ancGene_TGD_8808_A	glia-derived nexin-like [Carassius auratus]	308.14	4 (2,2)	5	7	7	5		0.0177215	0.0177215
XP_026127719.1	113108667	ancGene_TGD_8810_A	probable serpin E3 [Carassius auratus]	591.36	2 (1,1)	10	18	18	10		0.0436893	0.0436893
XP_026097476.1	113068840	ancGene_TGD_8832_B	ubiquitin-like modifier-activating enzyme 1 [Carassius auratus]	90.08	2 (2,0)	2	2	2	2		0.00189036
XP_026116088.1	113094692	ancGene_TGD_8832_B	ubiquitin-like modifier-activating enzyme 1 [Carassius auratus]	66.03	4 (4,0)	2	2	2	2		0.00189036	0.00378072
XP_026132803.1	113111857	ancGene_TGD_9085_A	macrophage-capping protein-like [Carassius auratus]	139.23	7 (1,6)	2	3	3	2		0.00869565	0.00869565
XP_026121105.1	113100696	ancGene_TGD_9239_A	histone-binding protein N1/N2-like isoform X1 [Carassius auratus]	73.86	8 (3,5)	2	3	3	2		0.00542495	0.00542495
XP_026067988.1	113049667	ancGene_TGD_9248_B	neurogenic locus notch homolog protein 1-like [Carassius auratus]	239.53	2 (1,1)	4	6	6	4		0.00240674	0.00240674
XP_026142797.1	113118101	ancGene_TGD_9279_A	xaa-Pro dipeptidase-like [Carassius auratus]	116.73	1 (1,0)	2	3	3	2		0.00604839	0.00604839
XP_026081213.1	113057872	ancGene_TGD_9411_A	elongation factor 1-gamma-like [Carassius auratus]	203.45	2 (2,0)	4	4	4	4		0.00900901	0.00900901
XP_026079913.1	113057075	ancGene_TGD_9714_A	alcohol dehydrogenase 1-like [Carassius auratus]	69.02	4 (1,3)	2	2	2	2		0.00530504	0.00530504
XP_026067012.1	113049151	ancGene_TGD_9725_B	transitional endoplasmic reticulum ATPase [Carassius auratus]	607.87	3 (2,1)	12	13	13	12		0.016129	0.016129
XP_026069410.1	113050561	ancGene_TGD_989_A	phosphoglucomutase-1-like [Carassius auratus]	142.64	2 (2,0)	3	3	3	3		0.00534759	0.00534759

## Sheet: Pikeperch
Protein Set	Gene ID	Common ancestor	Description	SC/aa SL 5	SC/aa SL 47	SC/aa SL 79	Mean SC/aa	Sum SC/aa Common ancestor
XP_031169950.1	116060508	ancGene_TGD_10825_A	uncharacterized protein LOC116060508 [Sander lucioperca]	0.159091	0.1	0.122727	0.127273	0.127273
XP_031148816.1	116045336	ancGene_TGD_10930_A	elongation factor 1-alpha [Sander lucioperca]	0.00875274	0.0109409	0.0109409	0.0102115	0.0102115
XP_031174067.1	116063297	ancGene_TGD_11471_B	elongation factor 2-like [Sander lucioperca]	0.0128205	0.00932401	0.030303	0.0174825	0.0174825
XP_031151516.1	116047116	ancGene_TGD_11484_A	elongation factor 1-alpha-like [Sander lucioperca]	0.0151515	0.0151515	0.0238095	0.0180375	0.0180375
XP_031157915.1	116051542	ancGene_TGD_11824_A	cystatin C (amyloid angiopathy and cerebral hemorrhage) [Sander lucioperca]	0.046875	0.0625	0.0625	0.0572917	0.0572917
XP_031143796.1	116041852	ancGene_TGD_12362_A	polyubiquitin-B isoform X1 [Sander lucioperca]	0.0196721	0.0163934	0.0131148	0.0163934	0.0163934
XP_031176919.1	116065500	ancGene_TGD_12777_B	rho GDP-dissociation inhibitor 1 [Sander lucioperca]	0.0146341	0.0341463	0.0243902	0.0243902	0.0243902
XP_031162047.1	116054576	ancGene_TGD_13007_B	rab GDP dissociation inhibitor beta [Sander lucioperca]	0.0111857	0.0201342	0.0201342	0.0171514	0.0171514
XP_031172608.1	116062156	ancGene_TGD_13092_A	catalase [Sander lucioperca]	0.0171429	0.00952381	0.0190476	0.0152381	0.0152381
XP_035854277.1	118494425	ancGene_TGD_13280_A	immunoglobulin superfamily member 10-like [Sander lucioperca]	0.0807601	0.0807601	0.0855107	0.0823436
XP_035853731.1	118494297	ancGene_TGD_13280_A	immunoglobulin superfamily member 10-like [Sander lucioperca]	0.0543735	0.035461	0.0614657	0.0504334
XP_035858339.1	118495325	ancGene_TGD_13280_A	uncharacterized protein LOC118495325 [Sander lucioperca]	0.0728155	0.0485437	0.0752427	0.065534
XP_031149005.1	116045491	ancGene_TGD_13280_A	uncharacterized protein LOC116045491 [Sander lucioperca]	0.0486618	0.0291971	0.0608273	0.0462287
XP_031172069.1	116061843	ancGene_TGD_13280_A	titin-like isoform X1 [Sander lucioperca]	0.0217918	0.0121065	0.0193705	0.0177563	0.262296
XP_035855332.1	116060658	ancGene_TGD_13580_A	furin (paired basic amino acid cleaving enzyme) a [Sander lucioperca]	0.0309406	0.0160891	0.0235149	0.0235149	0.0235149
XP_031163307.1	116055443	ancGene_TGD_13844_B	UDP-GlcNAc:betaGal beta-1,3-N-acetylglucosaminyltransferase 7 isoform X1 [Sander lucioperca]	0.0311005	0.00717703	0.0215311	0.0199362	0.0199362
XP_031163319.1	116055449	ancGene_TGD_13847_A	N-acetyllactosaminide beta-1,3-N-acetylglucosaminyltransferase 3 [Sander lucioperca]	0.0369393	0.0131926	0.0211082	0.0237467	0.0237467
XP_031145292.1	116042948	ancGene_TGD_14337_A	uncharacterized protein soul5l [Sander lucioperca]	0.206044	0.0934066	0.18956	0.163004	0.163004
XP_031167469.1	116058759	ancGene_TGD_14723_B	ribosyldihydronicotinamide dehydrogenase [quinone]-like [Sander lucioperca]	0.0110701	0.0295203	0.0295203	0.0233702	0.0233702
XP_031149673.1	116045870	ancGene_TGD_15530_B	pancreatic alpha-amylase [Sander lucioperca]	0.0839844	0.0273438	0.0546875	0.0553385	0.0553385
XP_031140279.1	116039551	ancGene_TGD_15930_B	peroxiredoxin-2 [Sander lucioperca]	0.0558376	0.0507614	0.0558376	0.0541455	0.0541455
XP_031169925.1	116060492	ancGene_TGD_16162_A	cathepsin B [Sander lucioperca]	0.0636364	0.0151515	0.0363636	0.0383838	0.0383838
XP_031179016.1	116066933	ancGene_TGD_16524_B	coagulation factor XI-like [Sander lucioperca]	0.116531	0.132791	0.159892	0.136405
XP_031179014.1	116066932	ancGene_TGD_16524_B	plasma kallikrein-like isoform X1 [Sander lucioperca]	0.0693333	0.072	0.072	0.0711111
XP_035849133.1	116066932	ancGene_TGD_16524_B	plasma kallikrein-like isoform X3 [Sander lucioperca]	0.0563003	0.075067	0.0455764	0.0589812
XP_035849132.1	116066932	ancGene_TGD_16524_B	coagulation factor XI-like isoform X2 [Sander lucioperca]	0.0533333	0.08	0.0506667	0.0613333	0.32783
XP_031178903.1	116066871	ancGene_TGD_16577_A	biotinidase-like isoform X1 [Sander lucioperca]	0.176583	0.109405	0.163148	0.149712
XP_031178904.1	116066871	ancGene_TGD_16577_A	biotinidase-like isoform X2 [Sander lucioperca]	0.176583	0.111324	0.15739	0.148433
XP_031178902.1	116066869	ancGene_TGD_16577_A	biotinidase-like [Sander lucioperca]	0.122371	0.0783939	0.107075	0.102613	0.400758
XP_031170899.2	116061117	ancGene_TGD_16623_A	retinol-binding protein 4 isoform X1 [Sander lucioperca]	0.248092	0.0648855	0.156489	0.156489	0.156489
XP_031134688.1	116035636	ancGene_TGD_16652_B	14-3-3 protein beta/alpha-1 [Sander lucioperca]	0.024	0.024	0.036	0.028	0.028
XP_031152612.1	116047774	ancGene_TGD_16654_A	14-3-3 protein beta/alpha-A [Sander lucioperca]	0.057377	0.0696721	0.0409836	0.0560109	0.0560109
XP_031172703.1	116062211	ancGene_TGD_16655_A	14-3-3 protein beta/alpha-1-like [Sander lucioperca]	0.0368852	0.0368852	0.045082	0.0396175	0.0396175
XP_031152062.1	116047402	ancGene_TGD_16657_A	14-3-3 protein zeta/delta [Sander lucioperca]	0.0239044	0.0199203	0.0239044	0.0225764	0.0225764
XP_031178605.1	116066583	ancGene_TGD_16657_B	14-3-3 protein zeta-like [Sander lucioperca]	0.0364372	0.0607287	0.0607287	0.0526316	0.0526316
XP_031137267.1	116037532	ancGene_TGD_16804_A	pyruvate kinase PKM isoform X1 [Sander lucioperca]	0.0174051	0.0158228	0.0237342	0.0189873	0.0189873
XP_031162269.1	116054714	ancGene_TGD_16879_A	bifunctional purine biosynthesis protein PURH [Sander lucioperca]	0.00338409	0.00338409	0.0287648	0.0118443	0.0118443
XP_031147161.2	116044258	ancGene_TGD_17738_A	angiotensin-converting enzyme [Sander lucioperca]	0.0146042	0.00691776	0.00691776	0.00947989	0.00947989
XP_031133360.1	116034775	ancGene_TGD_18385_A	very low-density lipoprotein receptor isoform X1 [Sander lucioperca]	0.0193622	0.0022779	0.023918	0.015186	0.015186
XP_035856128.1	116040497	ancGene_TGD_18387_B	low-density lipoprotein receptor isoform X1 [Sander lucioperca]	0.108571	0.0377143	0.0845714	0.0769524	0.0769524
XP_031174408.1	116063553	ancGene_TGD_19034_A	complement C3-like [Sander lucioperca]	0.0976331	0.0857988	0.118343	0.100592	0.100592
XP_031151997.2	118492916	ancGene_TGD_19279_A	zona pellucida sperm-binding protein 4-like isoform X4 [Sander lucioperca]	0.344464	0.188049	0.198594	0.243702	0.243702
XP_031176948.1	116065541	ancGene_TGD_19280_B	zona pellucida sperm-binding protein 4-like [Sander lucioperca]	0.211293	0.102004	0.140255	0.151184	0.151184
XP_031133888.1	116035087	ancGene_TGD_19529_A	sushi domain-containing protein 2-like isoform X1 [Sander lucioperca]	0.00365408	0.00487211	0.00243605	0.00365408	0.00365408
XP_031141163.1	116040062	ancGene_TGD_19547_B	apolipoprotein D-like [Sander lucioperca]	0.052356	0.0314136	0.0314136	0.0383944	0.0383944
XP_031172167.1	116061934	ancGene_TGD_1961_A	LOW QUALITY PROTEIN: hibernation-specific plasma protein HP-55-like [Sander lucioperca]	0.0991736	0.0495868	0.0909091	0.0798898	0.0798898
XP_031163210.1	116055379	ancGene_TGD_19711_A	vitellogenin 3, phosvitinless [Sander lucioperca]	0.0792779	0.0659341	0.238619	0.127943	0.127943
XP_031162939.1	116055247	ancGene_TGD_19715_A	vitellogenin-1-like [Sander lucioperca]	0.0481283	0.026738	0.22757	0.100812	0.100812
XP_031163117.1	116055327	ancGene_TGD_19716_A	vitellogenin-2-like isoform X1 [Sander lucioperca]	0.430409	0.270175	1.63977	0.780117
XP_035863459.1	116055328	ancGene_TGD_19716_A	vitellogenin-2-like [Sander lucioperca]	0.413692	0.270334	1.5904	0.758143
XP_031163119.1	116055329	ancGene_TGD_19716_A	vitellogenin-2-like [Sander lucioperca]	0.39942	0.26029	1.54435	0.734686	2.27295
XP_031148117.1	116044783	ancGene_TGD_19939_A	carboxypeptidase B2 [Sander lucioperca]	0.004662	0.011655	0.00699301	0.00777001	0.00777001
XP_031145279.1	116042937	ancGene_TGD_20074_B	phosphoglycerate mutase 1b [Sander lucioperca]	0.015748	0.00787402	0.0472441	0.023622	0.023622
XP_031133679.1	116034978	ancGene_TGD_20525_A	tubulin beta-1 chain-like [Sander lucioperca]	0.0179775	0.0134831	0.0359551	0.0224719	0.0224719
XP_035848954.1	116055691	ancGene_TGD_20606_B	tumor necrosis factor receptor superfamily member 6B-like [Sander lucioperca]	0.0677419	0.0419355	0.0580645	0.055914	0.055914
XP_031178307.1	116066409	ancGene_TGD_20654_B	apolipoprotein Bb, tandem duplicate 1 [Sander lucioperca]	0.0110236	0.00734908	0.0249344	0.0144357	0.0144357
XP_031139204.1	116038740	ancGene_TGD_20836_B	L-lactate dehydrogenase A chain [Sander lucioperca]	0.0180723	0.0240964	0.0180723	0.0200803	0.0200803
XP_031172773.1	116062250	ancGene_TGD_20837_A	L-lactate dehydrogenase B-A chain [Sander lucioperca]	0.011976	0.011976	0.0209581	0.0149701	0.0149701
XP_031158555.1	116052168	ancGene_TGD_20844_A	malate dehydrogenase, cytoplasmic isoform X1 [Sander lucioperca]	0.02	0.00857143	0.0457143	0.0247619	0.0247619
XP_031178477.1	116066504	ancGene_TGD_20948_A	protein LEG1 homolog [Sander lucioperca]	0.022409	0.0168067	0.0168067	0.0186741	0.0186741
XP_031178426.1	116066463	ancGene_TGD_20990_A	cysteine-rich venom protein-like [Sander lucioperca]	0.0214592	0.00858369	0.0343348	0.0214592	0.0214592
XP_035853542.1	116050529	ancGene_TGD_21375_A	tubulin alpha-1C chain-like [Sander lucioperca]	0.0120192	0.00480769	0.0144231	0.0104167	0.0104167
XP_031154830.1	116049377	ancGene_TGD_2144_A	complement C4-B [Sander lucioperca]	0.0683012	0.0379451	0.0735552	0.0599338	0.0599338
XP_031177051.1	116065646	ancGene_TGD_2145_A	complement C3-like isoform X1 [Sander lucioperca]	0.093192	0.0608259	0.0753348	0.0764509	0.0764509
XP_031145028.1	116042789	ancGene_TGD_2146_B	complement C3-like isoform X1 [Sander lucioperca]	0.783947	0.38443	0.571515	0.579964
XP_035856321.1	116042834	ancGene_TGD_2146_B	complement C3-like [Sander lucioperca]	0.513889	0.237923	0.423309	0.391707
XP_031145029.1	116042790	ancGene_TGD_2146_B	complement C3-like [Sander lucioperca]	0.344411	0.190937	0.276133	0.270493
XP_031145100.1	116042833	ancGene_TGD_2146_B	complement C3-like isoform X2 [Sander lucioperca]	0.37174	0.191631	0.315343	0.292905
XP_031174966.1	116064053	ancGene_TGD_2146_B	complement C3-like [Sander lucioperca]	0.265738	0.140436	0.207627	0.2046
XP_035862595.1	116062590	ancGene_TGD_2146_B	complement C3-like isoform X1 [Sander lucioperca]	0.26872	0.155797	0.224638	0.216385
XP_035856299.1	116042791	ancGene_TGD_2146_B	complement C3-like [Sander lucioperca]	0.345036	0.167676	0.275424	0.262712
XP_031166497.1	116058019	ancGene_TGD_2146_B	complement C3-like [Sander lucioperca]	0.194075	0.116082	0.165054	0.158404
XP_031145027.1	116042788	ancGene_TGD_2146_B	complement C3-like isoform X1 [Sander lucioperca]	0.15066	0.0852341	0.129652	0.121849
XP_031176409.2	116065087	ancGene_TGD_2146_B	complement C3-like isoform X1 [Sander lucioperca]	0.172435	0.0950283	0.154185	0.14055
XP_031173136.1	116062589	ancGene_TGD_2146_B	complement C3-like [Sander lucioperca]	0.138973	0.0821752	0.126888	0.116012
XP_035862936.1	116059158	ancGene_TGD_2146_B	complement C3-like [Sander lucioperca]	0.147892	0.0855884	0.134676	0.122719
XP_035861680.1	116063552	ancGene_TGD_2146_B	complement C3-like [Sander lucioperca]	0.140562	0.0787149	0.11004	0.109772	2.98807
XP_031145154.1	116042871	ancGene_TGD_21515_B	N-acetylmuramoyl-L-alanine amidase isoform X1 [Sander lucioperca]	0.0290456	0.0103734	0.0165975	0.0186722	0.0186722
XP_031168087.1	116059251	ancGene_TGD_21517_A	leukocyte cell-derived chemotaxin-2-like [Sander lucioperca]	0.0580645	0.0516129	0.0322581	0.0473118	0.0473118
XP_031161013.1	116053925	ancGene_TGD_21881_A	beta-microseminoprotein A1-like [Sander lucioperca]	0.122642	0.132075	0.0849057	0.113208	0.113208
XP_035864655.1	116036660	ancGene_TGD_22059_A	arachidonate 12-lipoxygenase, 12R-type-like isoform X1 [Sander lucioperca]	0.0211161	0.0331825	0.126697	0.0603318	0.0603318
XP_035856367.1	118494861	ancGene_TGD_22069_B	uncharacterized protein LOC118494861 [Sander lucioperca]	0.0674157	0.0337079	0.0262172	0.0424469	0.0424469
XP_031168855.1	116059736	ancGene_TGD_22134_A	hemoglobin subunit beta-2-like [Sander lucioperca]	1.30612	1.82313	1.41497	1.51474
XP_031147328.1	116044342	ancGene_TGD_22134_A	hemoglobin subunit beta-1-like [Sander lucioperca]	0.0272109	0.0884354	0.0408163	0.0521542	1.56689
XP_031147329.1	116044343	ancGene_TGD_22139_B	hemoglobin subunit alpha-like [Sander lucioperca]	0.566434	0.86014	0.797203	0.741259
XP_031147330.1	116044344	ancGene_TGD_22139_B	hemoglobin subunit alpha-like [Sander lucioperca]	0.412587	0.748252	0.517483	0.559441
XP_031147331.1	116044345	ancGene_TGD_22139_B	hemoglobin subunit alpha-like [Sander lucioperca]	0.356643	0.685315	0.447552	0.496503
XP_031168859.1	116059739	ancGene_TGD_22139_B	hemoglobin subunit alpha-1-like [Sander lucioperca]	0.0909091	0.20979	0.0839161	0.128205	1.92541
XP_031144960.1	116042753	ancGene_TGD_22230_B	zona pellucida sperm-binding protein 3 [Sander lucioperca]	0.0932755	0.0195228	0.0780911	0.0636298
XP_031169301.1	116060058	ancGene_TGD_22230_B	zona pellucida sperm-binding protein 3d.2 isoform X3 [Sander lucioperca]	0.0362173	0.0221328	0.0100604	0.0228035	0.0864333
XP_031135082.1	116035869	ancGene_TGD_22232_A	zona pellucida sperm-binding protein 3 [Sander lucioperca]	0.14717	0.0716981	0.0830189	0.100629	0.100629
XP_031140637.1	116039765	ancGene_TGD_22612_A	fibulin-1 isoform X1 [Sander lucioperca]	0.0548341	0.027417	0.0548341	0.045695	0.045695
XP_031138896.2	116038543	ancGene_TGD_22612_B	fibulin-1 isoform X1 [Sander lucioperca]	0.057971	0.0405797	0.0478261	0.0487923
XP_035858776.1	116038543	ancGene_TGD_22612_B	fibulin-1 isoform X2 [Sander lucioperca]	0.0474074	0.0340741	0.0459259	0.0424691	0.0912614
XP_031153174.1	116048306	ancGene_TGD_22817_B	vitronectin a isoform X1 [Sander lucioperca]	0.0140105	0.00700525	0.00700525	0.00934034	0.00934034
XP_031154270.1	116049037	ancGene_TGD_22842_A	sex hormone-binding globulin [Sander lucioperca]	0.132316	0.111959	0.119593	0.121289	0.121289
XP_031132423.1	116034001	ancGene_TGD_22845_A	vitamin K-dependent protein S [Sander lucioperca]	0.0192024	0.00738552	0.0236337	0.0167405	0.0167405
XP_031145460.1	116043088	ancGene_TGD_22929_B	cartilage acidic protein 1a [Sander lucioperca]	0.0146252	0.00914077	0.0127971	0.0121877	0.0121877
XP_031175570.1	116064471	ancGene_TGD_23020_A	glutathione peroxidase 3 isoform X1 [Sander lucioperca]	0.114155	0.0821918	0.0958904	0.0974125	0.0974125
XP_031143613.1	116041715	ancGene_TGD_23023_B	glutathione peroxidase 1b [Sander lucioperca]	0.0157895	0.0263158	0.0157895	0.0192982	0.0192982
XP_031174225.1	116063394	ancGene_TGD_23025_A	glutathione peroxidase 4a isoform X1 [Sander lucioperca]	0.05	0.03	0.035	0.0383333	0.0383333
XP_031155522.1	116049722	ancGene_TGD_2311_B	triosephosphate isomerase B [Sander lucioperca]	0.0283401	0.0364372	0.0647773	0.0431849	0.0431849
XP_031170412.1	116060806	ancGene_TGD_23165_A	glucose-6-phosphate isomerase a isoform X1 [Sander lucioperca]	0.0126582	0.0108499	0.0216998	0.0150693	0.0150693
XP_031138102.1	116038033	ancGene_TGD_23580_A	complement component C8 gamma chain [Sander lucioperca]	0.0590909	0.0363636	0.0590909	0.0515152	0.0515152
XP_035858659.1	116045694	ancGene_TGD_24068_B	zona pellucida sperm-binding protein 3-like isoform X1 [Sander lucioperca]	0.0652174	0.0456522	0.0630435	0.057971	0.057971
XP_031145920.1	116043414	ancGene_TGD_24165_A	transaldolase [Sander lucioperca]	0.0207101	0.0236686	0.035503	0.0266272	0.0266272
XP_035861722.1	116049783	ancGene_TGD_24260_A	complement C1r-A subcomponent-like [Sander lucioperca]	0.0147384	0.0103169	0.0140015	0.0130189	0.0130189
XP_031162598.1	116054980	ancGene_TGD_24420_A	catechol O-methyltransferase domain-containing protein 1 [Sander lucioperca]	0.0447154	0.0325203	0.0325203	0.0365854	0.0365854
XP_031153732.1	116048675	ancGene_TGD_24427_A	cholesteryl ester transfer protein isoform X1 [Sander lucioperca]	0.0219124	0.0179283	0.0258964	0.0219124	0.0219124
XP_031174683.1	116063844	ancGene_TGD_2454_A	coronin-1A [Sander lucioperca]	0.0153509	0.00657895	0.0131579	0.0116959	0.0116959
XP_031160184.1	116053283	ancGene_TGD_24593_A	flavin reductase (NADPH) [Sander lucioperca]	0.057971	0.0628019	0.0386473	0.0531401	0.0531401
XP_035857806.1	116037525	ancGene_TGD_25309_A	A-agglutinin anchorage subunit-like [Sander lucioperca]	0.0421348	0.0196629	0.0252809	0.0290262	0.0290262
XP_031141575.1	116040417	ancGene_TGD_25445_A	intelectin-like [Sander lucioperca]	0.0280899	0.0168539	0.0140449	0.0196629	0.0196629
XP_031145064.1	116042808	ancGene_TGD_25587_B	basement membrane-specific heparan sulfate proteoglycan core protein-like isoform X1 [Sander lucioperca]	0.0492228	0.0310881	0.0492228	0.0431779	0.0431779
XP_031159224.1	116052575	ancGene_TGD_25988_B	cofilin-1 isoform X1 [Sander lucioperca]	0.0359281	0.0299401	0.0239521	0.0299401	0.0299401
XP_031157901.1	116051534	ancGene_TGD_25992_A	non-muscle cofilin 1-like [Sander lucioperca]	0.068323	0.0496894	0.0559006	0.057971	0.057971
XP_031161767.1	116054379	ancGene_TGD_26116_A	selenoprotein Pa isoform X1 [Sander lucioperca]	0.0213333	0.0186667	0.008	0.016	0.016
XP_031167038.1	116058366	ancGene_TGD_26117_A	selenoprotein Pb isoform X1 [Sander lucioperca]	0.0193548	0.00967742	0.016129	0.0150538	0.0150538
XP_031139526.1	116038943	ancGene_TGD_26148_B	apolipoprotein A-Ib [Sander lucioperca]	1.17625	0.823755	0.904215	0.968072	0.968072
XP_031154059.1	116048902	ancGene_TGD_26191_B	low-density lipoprotein receptor-related protein 2-like isoform X1 [Sander lucioperca]	0.00261194	0.000746269	0.00597015	0.00310945	0.00310945
XP_031138643.1	116038403	ancGene_TGD_26217_A	A disintegrin and metalloproteinase with thrombospondin motifs 20 [Sander lucioperca]	0.00209205	0.00104603	0.00156904	0.00156904	0.00156904
XP_031139716.1	116039098	ancGene_TGD_26236_A	ceruloplasmin [Sander lucioperca]	0.117428	0.0931966	0.126747	0.112457	0.112457
XP_035859971.1	116050809	ancGene_TGD_26237_A	coagulation factor V isoform X1 [Sander lucioperca]	0.0319549	0.00281955	0.0159774	0.0169173	0.0169173
XP_031159194.1	116052557	ancGene_TGD_26238_A	coagulation factor VIII isoform X2 [Sander lucioperca]	0.0168878	0.00361882	0.00723764	0.00924809	0.00924809
XP_031156541.1	116050540	ancGene_TGD_26307_B	A disintegrin and metalloproteinase with thrombospondin motifs 13 isoform X1 [Sander lucioperca]	0.00582242	0.0014556	0.00363901	0.00363901	0.00363901
XP_031150538.1	116046339	ancGene_TGD_26418_A	uncharacterized protein LOC116046339 isoform X1 [Sander lucioperca]	0.0184659	0.0170455	0.0213068	0.0189394	0.0189394
XP_031134866.1	116035720	ancGene_TGD_2651_A	actin, alpha cardiac muscle [Sander lucioperca]	0.0742706	0.0583554	0.0769231	0.0698497	0.0698497
XP_031176306.1	116065004	ancGene_TGD_26605_A	ependymin [Sander lucioperca]	0.0422535	0.028169	0.0234742	0.0312989	0.0312989
XP_031143110.1	116041368	ancGene_TGD_26689_B	LOW QUALITY PROTEIN: lysozyme C-like [Sander lucioperca]	0.039604	0.0346535	0.039604	0.0379538	0.0379538
XP_031174995.1	116064082	ancGene_TGD_27040_A	uncharacterized protein LOC116064082 isoform X1 [Sander lucioperca]	0.00306748	0.00920245	0.00766871	0.00664622	0.00664622
XP_031143785.1	116041845	ancGene_TGD_27882_A	uncharacterized protein LOC116041845 [Sander lucioperca]	0.0141844	0.0248227	0.0106383	0.0165485	0.0165485
XP_035862083.1	116051188	ancGene_TGD_28058_A	collagen alpha-3(VI) chain-like [Sander lucioperca]	0.165693	0.0861314	0.127007	0.126277	0.126277
XP_031152486.2	116047697	ancGene_TGD_28168_B	latexin isoform X1 [Sander lucioperca]	0.22449	0.204082	0.183673	0.204082	0.204082
XP_031148352.1	116044972	ancGene_TGD_28652_A	vitamin K-dependent protein C [Sander lucioperca]	0.0570175	0.0460526	0.0614035	0.0548246	0.0548246
XP_031175698.1	116064659	ancGene_TGD_28654_A	coagulation factor VIIi [Sander lucioperca]	0.196507	0.104803	0.155022	0.152111	0.152111
XP_031158782.2	116052318	ancGene_TGD_28657_A	coagulation factor IXa isoform X1 [Sander lucioperca]	0.00711744	0.00533808	0.00711744	0.00652432	0.00652432
XP_031136604.1	116037008	ancGene_TGD_28657_B	coagulation factor IXb [Sander lucioperca]	0.0125224	0.0161002	0.0214669	0.0166965	0.0166965
XP_031175697.1	116064658	ancGene_TGD_28658_A	coagulation factor X [Sander lucioperca]	0.0362903	0.0141129	0.0342742	0.0282258	0.0282258
XP_031164739.1	116056650	ancGene_TGD_287_A	transcobalamin-2 [Sander lucioperca]	0.0517647	0.0188235	0.0376471	0.0360784	0.0360784
XP_031168627.1	116059589	ancGene_TGD_28852_A	protein Z, vitamin K-dependent plasma glycoprotein a [Sander lucioperca]	0.0515222	0.0374707	0.058548	0.0491803	0.0491803
XP_031175703.1	116064665	ancGene_TGD_28853_A	protein Z, vitamin K-dependent plasma glycoprotein b isoform X1 [Sander lucioperca]	0.0132159	0.0117474	0.0146843	0.0132159	0.0132159
XP_031140202.1	116039456	ancGene_TGD_29019_A	hyaluronan-binding protein 2 [Sander lucioperca]	0.288889	0.21746	0.252381	0.25291	0.25291
XP_035858683.1	116038484	ancGene_TGD_29049_B	mucin-5AC-like isoform X1 [Sander lucioperca]	0.0924596	0.0394973	0.0843806	0.0721125	0.0721125
XP_031139791.1	116039129	ancGene_TGD_29200_B	peptidyl-prolyl cis-trans isomerase FKBP2 [Sander lucioperca]	0.0144928	0.0144928	0.0144928	0.0144928	0.0144928
XP_031149662.1	116045861	ancGene_TGD_29416_A	CD59 glycoprotein [Sander lucioperca]	0.0296296	0.0296296	0.0296296	0.0296296	0.0296296
XP_035857333.1	116041154	ancGene_TGD_29802_A	cadherin-23-like [Sander lucioperca]	0.219634	0.111481	0.16223	0.164448
XP_031152766.1	116047882	ancGene_TGD_29802_A	B-cadherin-like isoform X1 [Sander lucioperca]	0.0706402	0.0397351	0.0629139	0.0577631	0.222211
XP_031138162.1	116038102	ancGene_TGD_29860_A	kininogen-1 isoform X1 [Sander lucioperca]	0.193634	0.114058	0.153846	0.153846	0.153846
XP_031172592.2	116062152	ancGene_TGD_30311_A	complement receptor type 1 isoform X1 [Sander lucioperca]	0.136461	0.0597015	0.117271	0.104478	0.104478
XP_035864442.1	116043715	ancGene_TGD_30315_B	sushi, von Willebrand factor type A, EGF and pentraxin domain-containing protein 1-like [Sander lucioperca]	0.00563204	0.00250313	0.00312891	0.00375469	0.00375469
XP_031150977.2	116046724	ancGene_TGD_30323_A	40S ribosomal protein SA [Sander lucioperca]	0.0166113	0.00996678	0.0166113	0.0143965	0.0143965
XP_031138150.1	116038093	ancGene_TGD_30391_A	complement factor H [Sander lucioperca]	0.157605	0.0910202	0.11912	0.122582	0.122582
XP_031138157.1	116038095	ancGene_TGD_30398_A	complement factor H-related protein 4-like isoform X1 [Sander lucioperca]	0.0251572	0.0188679	0.0440252	0.0293501	0.0293501
XP_031150270.1	116046160	ancGene_TGD_30406_A	complement factor H-like isoform X1 [Sander lucioperca]	0.0469974	0.0234987	0.0600522	0.0435161	0.0435161
XP_031150279.1	116046164	ancGene_TGD_30406_B	complement factor H-like isoform X2 [Sander lucioperca]	0.185185	0.102564	0.153846	0.147198	0.147198
XP_031145404.1	116043043	ancGene_TGD_30417_A	beta-2-glycoprotein 1-like [Sander lucioperca]	0.142466	0.090411	0.123288	0.118721
XP_031145405.1	116043044	ancGene_TGD_30417_A	beta-2-glycoprotein 1-like [Sander lucioperca]	0.0819209	0.0564972	0.0564972	0.0649718	0.183693
XP_031139641.1	116039027	ancGene_TGD_30443_A	complement C2 [Sander lucioperca]	0.0735484	0.036129	0.0464516	0.052043	0.052043
XP_031176070.1	116064868	ancGene_TGD_30444_A	complement factor B-like [Sander lucioperca]	0.15748	0.116798	0.128609	0.134296	0.134296
XP_031146587.1	116043811	ancGene_TGD_30596_B	pentraxin-related protein PTX3 [Sander lucioperca]	0.0256959	0.0171306	0.0149893	0.0192719	0.0192719
XP_031148284.2	116044901	ancGene_TGD_30742_A	lactose-binding lectin l-2-like [Sander lucioperca]	0.0426829	0.0182927	0.0243902	0.0284553	0.0284553
XP_031174088.1	116063306	ancGene_TGD_310_A	tryptase-2-like [Sander lucioperca]	0.0727969	0.0383142	0.0498084	0.0536398	0.0536398
XP_031150860.1	116046601	ancGene_TGD_31123_B	galactose-specific lectin nattectin-like isoform X1 [Sander lucioperca]	0.242604	0.224852	0.319527	0.262327
XP_031150862.1	116046602	ancGene_TGD_31123_B	galactose-specific lectin nattectin-like isoform X1 [Sander lucioperca]	0.159763	0.159763	0.195266	0.171598
XP_035860025.1	116046604	ancGene_TGD_31123_B	galactose-specific lectin nattectin-like [Sander lucioperca]	0.178571	0.208333	0.202381	0.196429
XP_031150883.1	116046623	ancGene_TGD_31123_B	galactose-specific lectin nattectin-like isoform X1 [Sander lucioperca]	0.0882353	0.0705882	0.0705882	0.0764706
XP_031150882.1	116046621	ancGene_TGD_31123_B	galactose-specific lectin nattectin-like [Sander lucioperca]	0.0823529	0.0705882	0.0882353	0.0803922
XP_031150865.1	116046603	ancGene_TGD_31123_B	galactose-specific lectin nattectin-like isoform X1 [Sander lucioperca]	0.0650888	0.0591716	0.0650888	0.0631164
XP_031150858.1	116046600	ancGene_TGD_31123_B	galactose-specific lectin nattectin-like isoform X1 [Sander lucioperca]	0.125	0.130952	0.107143	0.121032
XP_031170500.1	116060883	ancGene_TGD_31123_B	galactose-specific lectin nattectin-like [Sander lucioperca]	0.030303	0.0424242	0.0363636	0.0363636	1.00773
XP_035864433.1	118496539	ancGene_TGD_31125_B	galactose-specific lectin nattectin-like [Sander lucioperca]	0.097561	0.0670732	0.115854	0.0934959
XP_031132531.2	116034121	ancGene_TGD_31125_B	galactose-specific lectin nattectin-like [Sander lucioperca]	0.134146	0.115854	0.140244	0.130081	0.223577
XP_031155555.1	116049739	ancGene_TGD_31156_A	C-type lectin domain family 4 member D-like [Sander lucioperca]	0.152074	0.138249	0.170507	0.15361	0.15361
XP_031161844.1	116054428	ancGene_TGD_31171_A	type-2 ice-structuring protein-like isoform X1 [Sander lucioperca]	0.0268817	0.0483871	0.0268817	0.0340502	0.0340502
XP_031159860.1	116053087	ancGene_TGD_31171_B	type-2 ice-structuring protein-like [Sander lucioperca]	0.0280899	0.0674157	0.0393258	0.0449438	0.0449438
XP_031170705.1	116061019	ancGene_TGD_31203_B	metalloproteinase inhibitor 2a [Sander lucioperca]	0.0315315	0.018018	0.0225225	0.024024	0.024024
XP_031135425.1	116036105	ancGene_TGD_31336_A	type-4 ice-structuring protein LS-12-like [Sander lucioperca]	0.123377	0.038961	0.025974	0.0627706	0.0627706
XP_035862199.1	118496084	ancGene_TGD_31346_A	apolipoprotein A-II [Sander lucioperca]	0.237762	0.20979	0.251748	0.2331	0.2331
XP_031144511.1	116042479	ancGene_TGD_31583_A	glutaminyl-peptide cyclotransferase [Sander lucioperca]	0.0213904	0.013369	0.0106952	0.0151515	0.0151515
XP_031136279.1	116036785	ancGene_TGD_322_B	complement factor D [Sander lucioperca]	0.0974729	0.0613718	0.0613718	0.0734055	0.0734055
XP_031151753.1	116047240	ancGene_TGD_32210_A	probable thiopurine S-methyltransferase isoform X1 [Sander lucioperca]	0.026616	0.0190114	0.0304183	0.0253485	0.0253485
XP_035861710.1	118495981	ancGene_TGD_32212_A	collagen alpha-1(XXI) chain-like isoform X1 [Sander lucioperca]	0.172727	0.122727	0.15	0.148485	0.148485
XP_031177484.1	116065951	ancGene_TGD_32270_A	clusterin [Sander lucioperca]	0.00431034	0.00646552	0.00431034	0.00502874	0.00502874
XP_031163935.1	116055980	ancGene_TGD_32667_A	phosphoglycerate kinase 1 [Sander lucioperca]	0.00959233	0.00479616	0.0455635	0.019984	0.019984
XP_031141911.1	116040573	ancGene_TGD_32680_A	uncharacterized protein LOC116040573 isoform X3 [Sander lucioperca]	0.0576132	0.0658436	0.0329218	0.0521262
XP_031141906.1	116040571	ancGene_TGD_32680_A	uncharacterized protein LOC116040571 [Sander lucioperca]	0.0576132	0.0699588	0.037037	0.0548697	0.106996
XP_031134126.1	116035263	ancGene_TGD_33279_A	glyceraldehyde-3-phosphate dehydrogenase 2 [Sander lucioperca]	0.0238806	0.0119403	0.00895522	0.0149254	0.0149254
XP_031172378.1	116062048	ancGene_TGD_33312_B	transketolase-like protein 2 [Sander lucioperca]	0.0127796	0.0191693	0.0479233	0.0266241	0.0266241
XP_031162833.1	116055165	ancGene_TGD_33389_A	multiple inositol polyphosphate phosphatase 1-like [Sander lucioperca]	0.0860215	0.0580645	0.0752688	0.0731183	0.0731183
XP_035849843.1	116035415	ancGene_TGD_34187_A	polymeric immunoglobulin receptor-like isoform X1 [Sander lucioperca]	0.0387097	0.0258065	0.0419355	0.0354839	0.0354839
XP_031138780.1	116038475	ancGene_TGD_34222_B	endoplasmin [Sander lucioperca]	0.005	0.01125	0.01875	0.0116667	0.0116667
XP_031178366.1	116066426	ancGene_TGD_34223_A	heat shock protein HSP 90-beta isoform X1 [Sander lucioperca]	0.0151724	0.0234483	0.0303448	0.0229885	0.0229885
XP_031146118.2	116043514	ancGene_TGD_34276_A	acidic mammalian chitinase-like [Sander lucioperca]	0.359375	0.21875	0.296875	0.291667	0.291667
XP_035852865.1	116035098	ancGene_TGD_34467_A	LOW QUALITY PROTEIN: papilin-like [Sander lucioperca]	0.064133	0.0653207	0.0415677	0.0570071	0.0570071
XP_031139362.1	116038819	ancGene_TGD_34543_A	semaphorin-7A isoform X2 [Sander lucioperca]	0.0107527	0.00614439	0.0030722	0.00665643	0.00665643
XP_031133719.1	116034997	ancGene_TGD_34548_A	prostaglandin D2 synthase a [Sander lucioperca]	0.0327869	0.0218579	0.0382514	0.0309654	0.0309654
XP_031133902.1	116035099	ancGene_TGD_34551_A	protein AMBP-like [Sander lucioperca]	0.204545	0.142045	0.167614	0.171402
XP_031133999.1	116035164	ancGene_TGD_34551_A	protein AMBP-like isoform X1 [Sander lucioperca]	0.0161943	0.0121457	0.0161943	0.0148448	0.186246
XP_031138103.1	116038035	ancGene_TGD_34554_A	lipocalin-like [Sander lucioperca]	0.344262	0.31694	0.278689	0.313297	0.313297
XP_031150978.2	116046725	ancGene_TGD_34835_B	myosin-9-like isoform X1 [Sander lucioperca]	0.00306122	0.00204082	0.00204082	0.00238095	0.00238095
XP_035857593.1	116038995	ancGene_TGD_35311_A	alpha-2-macroglobulin-like isoform X1 [Sander lucioperca]	1.08025	0.572016	0.962963	0.871742
XP_035857592.1	116038992	ancGene_TGD_35311_A	alpha-2-macroglobulin-like isoform X2 [Sander lucioperca]	0.921703	0.549451	0.870192	0.780449
XP_031139598.2	116038993	ancGene_TGD_35311_A	alpha-2-macroglobulin-like [Sander lucioperca]	0.883162	0.523024	0.859107	0.755097
XP_031139592.1	116038990	ancGene_TGD_35311_A	alpha-2-macroglobulin-like isoform X2 [Sander lucioperca]	0.706083	0.397129	0.713602	0.605605
XP_031139619.2	116039004	ancGene_TGD_35311_A	alpha-2-macroglobulin-like [Sander lucioperca]	0.827491	0.485911	0.808935	0.707446
XP_035857607.1	116039002	ancGene_TGD_35311_A	alpha-2-macroglobulin-like [Sander lucioperca]	0.529652	0.25426	0.514656	0.432856
XP_031139618.2	116039003	ancGene_TGD_35311_A	alpha-2-macroglobulin-like [Sander lucioperca]	0.704918	0.447404	0.693989	0.615437
XP_031139597.2	116038991	ancGene_TGD_35311_A	alpha-2-macroglobulin-like isoform X2 [Sander lucioperca]	0.458162	0.244856	0.456104	0.386374
XP_035857587.1	116038990	ancGene_TGD_35311_A	alpha-2-macroglobulin-like isoform X1 [Sander lucioperca]	0.617847	0.361035	0.637602	0.538828
XP_031139585.1	116038988	ancGene_TGD_35311_A	alpha-2-macroglobulin-like isoform X5 [Sander lucioperca]	0.438393	0.230769	0.439074	0.369412
XP_035857584.1	116038988	ancGene_TGD_35311_A	alpha-2-macroglobulin-like isoform X2 [Sander lucioperca]	0.436314	0.229675	0.437669	0.367886
XP_035857586.1	116038988	ancGene_TGD_35311_A	alpha-2-macroglobulin-like isoform X4 [Sander lucioperca]	0.451327	0.239619	0.45337	0.381439	6.81257
XP_031163577.1	116055721	ancGene_TGD_35891_A	angiotensinogen [Sander lucioperca]	0.365591	0.223656	0.292473	0.293907	0.293907
XP_031137366.1	116037572	ancGene_TGD_35958_B	72 kDa type IV collagenase [Sander lucioperca]	0.0303951	0.0243161	0.0288754	0.0278622	0.0278622
XP_031168785.1	116059683	ancGene_TGD_363_A	zona pellucida sperm-binding protein 3-like isoform X1 [Sander lucioperca]	0.04	0.0106667	0.024	0.0248889	0.0248889
XP_031149215.2	116045616	ancGene_TGD_3634_A	complement component C8 beta chain [Sander lucioperca]	0.0583624	0.03223	0.0426829	0.0444251	0.0444251
XP_031166229.1	116057758	ancGene_TGD_36650_A	phosphatidylcholine-sterol acyltransferase [Sander lucioperca]	0.0369515	0.0230947	0.0254042	0.0284834	0.0284834
XP_031147857.1	116044635	ancGene_TGD_37570_A	amyloid beta (A4) precursor protein a isoform X1 [Sander lucioperca]	0.0317259	0.0101523	0.0291878	0.0236887	0.0236887
XP_035857306.1	116041104	ancGene_TGD_37573_A	amyloid-like protein 2 isoform X1 [Sander lucioperca]	0.0299479	0.00520833	0.03125	0.0221354	0.0221354
XP_031140783.1	116039839	ancGene_TGD_37674_A	aldo-keto reductase family 1 member B1 [Sander lucioperca]	0.00949367	0.00949367	0.00632911	0.00843882	0.00843882
XP_031161648.1	116054306	ancGene_TGD_38060_A	natterin-3-like isoform X1 [Sander lucioperca]	0.0538642	0.030445	0.0421546	0.0421546	0.0421546
XP_035857735.1	116053793	ancGene_TGD_38097_A	complement C1q subcomponent subunit C [Sander lucioperca]	0.0125523	0.0083682	0.0125523	0.0111576	0.0111576
XP_031160805.1	116053789	ancGene_TGD_38098_A	complement C1q subcomponent subunit B [Sander lucioperca]	0.012605	0.012605	0.0210084	0.0154062	0.0154062
XP_031174687.1	116063847	ancGene_TGD_39397_A	pentraxin fusion protein-like [Sander lucioperca]	0.167421	0.0678733	0.113122	0.116139
XP_031174689.1	116063849	ancGene_TGD_39397_A	pentraxin fusion protein-like [Sander lucioperca]	0.0723982	0.0678733	0.0950226	0.0784314	0.19457
XP_031155128.1	116049527	ancGene_TGD_39399_B	serum amyloid P-component-like [Sander lucioperca]	0.0986547	0.058296	0.0941704	0.083707
XP_031154966.1	116049451	ancGene_TGD_39399_B	C-reactive protein-like [Sander lucioperca]	0.0357143	0.00892857	0.0133929	0.0193452	0.103052
XP_031178344.1	116066419	ancGene_TGD_39454_A	uncharacterized protein LOC116066419 [Sander lucioperca]	0.00770925	0.00330396	0.00440529	0.0051395	0.0051395
XP_031151374.1	116047025	ancGene_TGD_39934_B	follistatin-related protein 1 [Sander lucioperca]	0.0643087	0.0321543	0.0578778	0.0514469	0.0514469
XP_031144066.1	116042080	ancGene_TGD_40050_A	beta-2-microglobulin-like [Sander lucioperca]	0.0862069	0.0862069	0.112069	0.0948276	0.0948276
XP_031175311.1	116064318	ancGene_TGD_40542_A	Down syndrome cell adhesion molecule-like protein 1 homolog [Sander lucioperca]	0.0314685	0.0244755	0.0402098	0.0320513	0.0320513
XP_031166247.1	116057795	ancGene_TGD_40850_A	coagulation factor XIII A chain-like [Sander lucioperca]	0.0960526	0.0552632	0.0618421	0.0710526
XP_035854946.1	116066807	ancGene_TGD_40850_A	coagulation factor XIII A chain-like isoform X1 [Sander lucioperca]	0.022339	0.0341656	0.0170828	0.0245291
XP_035854943.1	116040611	ancGene_TGD_40850_A	coagulation factor XIII A chain-like isoform X1 [Sander lucioperca]	0.0118265	0.0170828	0.0118265	0.0135786	0.10916
XP_031145715.1	116043282	ancGene_TGD_40850_B	coagulation factor XIII A chain [Sander lucioperca]	0.0148248	0.0121294	0.0215633	0.0161725	0.0161725
XP_031171815.1	116061641	ancGene_TGD_41669_A	uncharacterized protein si:ch1073-126c3.2 [Sander lucioperca]	0.0990566	0.127358	0.0896226	0.105346	0.105346
XP_031136209.1	116036754	ancGene_TGD_41764_A	galactocerebrosidase isoform X1 [Sander lucioperca]	0.00300752	0.00300752	0.00451128	0.00350877	0.00350877
XP_031179789.2	116067483	ancGene_TGD_41954_B	nucleoside diphosphate kinase A1-like isoform X2 [Sander lucioperca]	0.0723684	0.118421	0.190789	0.127193	0.127193
XP_031151055.1	116046796	ancGene_TGD_42056_B	protein disulfide-isomerase A3 [Sander lucioperca]	0.0140845	0.0140845	0.0241449	0.017438	0.017438
XP_031140461.1	116039653	ancGene_TGD_42059_A	protein disulfide-isomerase [Sander lucioperca]	0.0176471	0.0117647	0.0196078	0.0163399	0.0163399
XP_031155025.1	116049482	ancGene_TGD_42072_A	endoplasmic reticulum resident protein 44 isoform X1 [Sander lucioperca]	0.00963855	0.00481928	0.0144578	0.00963855	0.00963855
XP_031163255.1	116055408	ancGene_TGD_42103_A	sulfhydryl oxidase 1 isoform X1 [Sander lucioperca]	0.0111248	0.013597	0.0160692	0.013597	0.013597
XP_031159822.1	116053070	ancGene_TGD_42392_B	angiopoietin-related protein 4-like [Sander lucioperca]	0.00902935	0.00677201	0.00451467	0.00677201	0.00677201
XP_031169705.1	116060333	ancGene_TGD_425_A	plasminogen [Sander lucioperca]	0.0782609	0.0832298	0.0745342	0.0786749	0.0786749
XP_031150276.1	116046162	ancGene_TGD_42636_B	alpha-2-HS-glycoprotein-like [Sander lucioperca]	0.113757	0.111111	0.12963	0.118166	0.118166
XP_031167679.2	116058870	ancGene_TGD_42637_A	alpha-2-HS-glycoprotein-like [Sander lucioperca]	0.128535	0.115681	0.128535	0.12425	0.12425
XP_031138279.1	116038191	ancGene_TGD_42639_A	antihemorrhagic factor cHLP-B [Sander lucioperca]	0.397233	0.219368	0.272727	0.296443	0.296443
XP_031138290.1	116038195	ancGene_TGD_42640_A	fetuin-B [Sander lucioperca]	0.0480226	0.0508475	0.0225989	0.0404896	0.0404896
XP_031139728.1	116039105	ancGene_TGD_42641_A	alpha-2-HS-glycoprotein [Sander lucioperca]	0.0255814	0.00465116	0.0186047	0.0162791	0.0162791
XP_031157404.1	116051269	ancGene_TGD_428_A	hepatocyte growth factor-like protein [Sander lucioperca]	0.0430248	0.0156454	0.0378096	0.0321599	0.0321599
XP_035852940.1	116065219	ancGene_TGD_42825_A	uncharacterized protein LOC116065219 [Sander lucioperca]	0.0189573	0.0177725	0.0260664	0.0209321	0.0209321
XP_031160020.1	116053189	ancGene_TGD_42975_B	alpha-actinin-4 isoform X3 [Sander lucioperca]	0.0111359	0.00445434	0.018931	0.0115071	0.0115071
XP_031135359.1	116036059	ancGene_TGD_43091_A	eukaryotic translation initiation factor 4A1A [Sander lucioperca]	0.00742574	0.00742574	0.0222772	0.0123762	0.0123762
XP_031166961.1	116058321	ancGene_TGD_43526_B	CD166 antigen homolog A isoform X1 [Sander lucioperca]	0.0159292	0.00707965	0.00884956	0.0106195	0.0106195
XP_031167879.1	116059024	ancGene_TGD_439_A	antithrombin-III isoform X1 [Sander lucioperca]	0.665179	0.247768	0.321429	0.411458	0.411458
XP_031166475.1	116058003	ancGene_TGD_43954_A	microfibril-associated glycoprotein 4-like isoform X1 [Sander lucioperca]	0.0612245	0.110204	0.0693878	0.0802721
XP_031166482.1	116058007	ancGene_TGD_43954_A	microfibril-associated glycoprotein 4-like [Sander lucioperca]	0.0585774	0.100418	0.0627615	0.0739191
XP_031166479.1	116058006	ancGene_TGD_43954_A	microfibril-associated glycoprotein 4-like isoform X2 [Sander lucioperca]	0.0583333	0.1	0.0666667	0.075
XP_031166487.1	116058009	ancGene_TGD_43954_A	microfibril-associated glycoprotein 4-like isoform X1 [Sander lucioperca]	0.0669456	0.100418	0.0878661	0.0850767
XP_035853188.1	116058012	ancGene_TGD_43954_A	microfibril-associated glycoprotein 4-like isoform X1 [Sander lucioperca]	0.05	0.125	0.0625	0.0791667	0.393435
XP_031158599.2	116052221	ancGene_TGD_44459_A	plasma protease C1 inhibitor [Sander lucioperca]	0.144538	0.102521	0.178151	0.141737	0.141737
XP_031169791.2	116060398	ancGene_TGD_44460_A	pigment epithelium-derived factor isoform X2 [Sander lucioperca]	0.037037	0.0148148	0.0345679	0.0288066	0.0288066
XP_035857476.1	116041122	ancGene_TGD_44461_B	serpin peptidase inhibitor, clade F (alpha-2 antiplasmin, pigment epithelium derived factor), member 2b [Sander lucioperca]	0.0450644	0.0407725	0.055794	0.0472103	0.0472103
XP_031158489.1	116052113	ancGene_TGD_44703_A	fibrinogen alpha chain isoform X1 [Sander lucioperca]	0.0789845	0.107193	0.0832158	0.0897978	0.0897978
XP_031158001.1	116051625	ancGene_TGD_44850_A	complement C5 isoform X1 [Sander lucioperca]	0.0897815	0.0561134	0.0797401	0.0752117	0.0752117
XP_031161139.1	116054013	ancGene_TGD_45312_A	putative aminopeptidase W07G4.4 [Sander lucioperca]	0.0173077	0.0192308	0.0153846	0.0173077	0.0173077
XP_031158497.1	116052116	ancGene_TGD_45332_A	fibrinogen beta chain [Sander lucioperca]	0.107724	0.186992	0.203252	0.165989	0.165989
XP_031158152.1	116051740	ancGene_TGD_45333_B	fibrinogen gamma chain [Sander lucioperca]	0.125581	0.127907	0.206977	0.153488	0.153488
XP_031157047.1	116050961	ancGene_TGD_45455_A	uncharacterized protein LOC116050961 [Sander lucioperca]	0.235849	0.25	0.169811	0.218553
XP_031157044.1	116050958	ancGene_TGD_45455_A	uncharacterized protein LOC116050958 isoform X1 [Sander lucioperca]	0.231132	0.325472	0.212264	0.256289
XP_031157046.1	116050960	ancGene_TGD_45455_A	uncharacterized protein LOC116050960 [Sander lucioperca]	0.273585	0.339623	0.240566	0.284591
XP_031165035.1	116056820	ancGene_TGD_45455_A	uncharacterized protein LOC116056820 [Sander lucioperca]	0.184834	0.14218	0.146919	0.157978
XP_031175723.2	116064682	ancGene_TGD_45455_A	uncharacterized protein LOC116064682 [Sander lucioperca]	0.165094	0.193396	0.113208	0.157233
XP_031133275.1	116034718	ancGene_TGD_45455_A	uncharacterized protein LOC116034718 [Sander lucioperca]	0.0585366	0.0439024	0.0634146	0.0552846
XP_031133277.2	116034719	ancGene_TGD_45455_A	uncharacterized protein LOC116034719 isoform X1 [Sander lucioperca]	0.0585366	0.0487805	0.0585366	0.0552846	1.18521
XP_035846712.1	116055009	ancGene_TGD_46142_A	E3 ubiquitin/ISG15 ligase TRIM25-like isoform X1 [Sander lucioperca]	0.00738007	0.0129151	0.0147601	0.0116851	0.0116851
XP_035861077.1	116057984	ancGene_TGD_47130_A	uncharacterized protein acin1a [Sander lucioperca]	0.0207824	0.0283619	0.0322738	0.0271394	0.0271394
XP_031168316.1	116059410	ancGene_TGD_47141_B	insulin-like growth factor-binding protein complex acid labile subunit [Sander lucioperca]	0.0727903	0.0294627	0.0485269	0.05026	0.05026
XP_031150253.1	116046149	ancGene_TGD_47146_A	carboxypeptidase N subunit 2 [Sander lucioperca]	0.0153551	0.00767754	0.0172745	0.0134357	0.0134357
XP_031178419.1	116066456	ancGene_TGD_47218_A	leucine-rich alpha-2-glycoprotein-like [Sander lucioperca]	0.0662651	0.0512048	0.060241	0.0592369
XP_035851637.1	116066134	ancGene_TGD_47218_A	leucine-rich alpha-2-glycoprotein-like [Sander lucioperca]	0.0384615	0.0325444	0.0384615	0.0364892	0.0957261
XP_031148430.1	116045046	ancGene_TGD_4728_A	fructose-bisphosphate aldolase A-like [Sander lucioperca]	0.00824176	0.032967	0.0192308	0.0201465	0.0201465
XP_031175969.1	116064825	ancGene_TGD_4729_B	fructose-bisphosphate aldolase C-B [Sander lucioperca]	0.030303	0.030303	0.0523416	0.0376492	0.0376492
XP_035849716.1	116034141	ancGene_TGD_47914_B	hemicentin-1-like [Sander lucioperca]	0.00689376	0.00243309	0.00446067	0.00459584	0.00459584
XP_031166541.1	116058073	ancGene_TGD_47990_B	heat shock cognate 71 kDa protein [Sander lucioperca]	0.04	0.0246154	0.0430769	0.0358974	0.0358974
XP_031133615.1	116034947	ancGene_TGD_47998_A	endoplasmic reticulum chaperone BiP isoform X1 [Sander lucioperca]	0.0199734	0.0133156	0.0252996	0.0195295	0.0195295
XP_031166612.1	116058115	ancGene_TGD_48001_A	hypoxia up-regulated protein 1 [Sander lucioperca]	0.0432161	0.0180905	0.0422111	0.0345059	0.0345059
XP_031150743.1	116046525	ancGene_TGD_48013_A	heat shock 70 kDa protein 13 [Sander lucioperca]	0.0271493	0.0113122	0.0226244	0.020362	0.020362
XP_031157229.1	116051119	ancGene_TGD_48023_A	adenosylhomocysteinase [Sander lucioperca]	0.0115473	0.0161663	0.0161663	0.0146266	0.0146266
XP_031180191.1	116067761	ancGene_TGD_484_A	haptoglobin [Sander lucioperca]	0.0319489	0.0127796	0.0383387	0.027689	0.027689
XP_031168616.1	116059577	ancGene_TGD_48715_A	tubulin alpha-1B chain [Sander lucioperca]	0.0177778	0.00444444	0.0177778	0.0133333	0.0133333
XP_031169174.1	116060003	ancGene_TGD_48781_A	lumican [Sander lucioperca]	0.114035	0.116959	0.122807	0.117934	0.117934
XP_035850171.1	116052108	ancGene_TGD_48948_B	L-amino-acid oxidase-like isoform X1 [Sander lucioperca]	0.0890538	0.0742115	0.12987	0.0977118
XP_035850173.1	116052105	ancGene_TGD_48948_B	L-amino-acid oxidase-like [Sander lucioperca]	0.0485981	0.0560748	0.0728972	0.05919
XP_035850174.1	116052106	ancGene_TGD_48948_B	L-amino-acid oxidase-like [Sander lucioperca]	0.0115163	0.0172745	0.0134357	0.0140755	0.170977
XP_031154666.1	116049283	ancGene_TGD_49173_A	tetranectin [Sander lucioperca]	0.020202	0.0353535	0.020202	0.0252525	0.0252525
XP_031175722.2	116064680	ancGene_TGD_49231_A	uncharacterized protein LOC116064680 isoform X5 [Sander lucioperca]	0.0599078	0.0518433	0.062212	0.0579877	0.0579877
XP_035847034.1	116041456	ancGene_TGD_49695_A	talin-1 isoform X1 [Sander lucioperca]	0.0019516	0.00078064	0.00078064	0.00117096	0.00117096
XP_031176570.1	116065273	ancGene_TGD_49776_B	actin, cytoplasmic 2 [Sander lucioperca]	0.157333	0.133333	0.146667	0.145778	0.145778
XP_031166515.1	116058036	ancGene_TGD_49813_B	filamin-A isoform X1 [Sander lucioperca]	0.0176887	0.00707547	0.0102201	0.0116614	0.0116614
XP_031176098.1	116064882	ancGene_TGD_49852_B	plastin-3 [Sander lucioperca]	0.022508	0.0144695	0.0144695	0.017149	0.017149
XP_031150839.1	116046589	ancGene_TGD_49854_B	plastin-2 [Sander lucioperca]	0.033871	0.0258065	0.0322581	0.0306452	0.0306452
XP_031142412.1	116040852	ancGene_TGD_50027_A	L-rhamnose-binding lectin SML-like [Sander lucioperca]	0.175676	0.175676	0.130631	0.160661	0.160661
XP_031149417.1	116045712	ancGene_TGD_50110_B	calumenin-B [Sander lucioperca]	0.0412698	0.0285714	0.0253968	0.031746	0.031746
XP_031162821.1	116055156	ancGene_TGD_50132_B	SE-cephalotoxin-like [Sander lucioperca]	0.0180505	0.00722022	0.0198556	0.0150421	0.0150421
XP_031175915.1	116064794	ancGene_TGD_50238_A	moesin a isoform X1 [Sander lucioperca]	0.0517241	0.0293103	0.0155172	0.0321839	0.0321839
XP_031146788.1	116043909	ancGene_TGD_50279_A	carbonic anhydrase [Sander lucioperca]	0.0461538	0.0846154	0.0653846	0.0653846	0.0653846
XP_031178672.2	116066624	ancGene_TGD_50811_A	ectonucleotide pyrophosphatase/phosphodiesterase family member 2 isoform X2 [Sander lucioperca]	0.0284091	0.0102273	0.0204545	0.019697	0.019697
XP_031163542.2	116055694	ancGene_TGD_50812_A	ectonucleotide pyrophosphatase/phosphodiesterase family member 2-like [Sander lucioperca]	0.0854701	0.032967	0.0683761	0.0622711	0.0622711
XP_031142225.1	116040749	ancGene_TGD_50963_A	keratin, type II cytoskeletal 8 [Sander lucioperca]	0.0242991	0.0373832	0.0149533	0.0255452	0.0255452
XP_031168218.2	116059341	ancGene_TGD_51225_A	complement C1q-like protein 2 [Sander lucioperca]	0.0758929	0.0267857	0.0625	0.0550595	0.0550595
XP_031160162.1	116053270	ancGene_TGD_51227_A	cerebellin-1-like isoform X1 [Sander lucioperca]	0.138889	0.106481	0.106481	0.117284
XP_031160159.1	116053269	ancGene_TGD_51227_A	caprin-2-like isoform X1 [Sander lucioperca]	0.0198413	0.0119048	0.0119048	0.0145503
XP_031160164.1	116053271	ancGene_TGD_51227_A	complement C1q subcomponent subunit B-like [Sander lucioperca]	0.0236967	0.028436	0.0331754	0.028436	0.16027
XP_031135812.1	116036426	ancGene_TGD_51233_B	complement C1q tumor necrosis factor-related protein 3-like [Sander lucioperca]	0.995098	0.186275	0.568627	0.583333
XP_031135506.1	116036155	ancGene_TGD_51233_B	complement C1q-like protein 4 isoform X1 [Sander lucioperca]	0.0724638	0.173913	0.15942	0.135266
XP_031179939.1	116067611	ancGene_TGD_51233_B	complement C1q-like protein 4 [Sander lucioperca]	0.0452261	0.0502513	0.0753769	0.0569514
XP_035864700.1	116036424	ancGene_TGD_51233_B	bromodomain-containing protein DDB_G0280777-like [Sander lucioperca]	0.0222222	0.0320988	0.037037	0.0304527	0.806003
XP_031135290.1	116036022	ancGene_TGD_51355_B	fucolectin-7-like [Sander lucioperca]	0.133333	0.0606061	0.0878788	0.0939394
XP_031135296.1	116036026	ancGene_TGD_51355_B	fucolectin-1-like isoform X1 [Sander lucioperca]	0.11859	0.0544872	0.0801282	0.0844017
XP_035862257.1	116036023	ancGene_TGD_51355_B	uncharacterized protein LOC116036023 [Sander lucioperca]	0.0487805	0.0396341	0.0487805	0.0457317
XP_031135301.1	116036030	ancGene_TGD_51355_B	fucolectin-like [Sander lucioperca]	0.0231481	0.0185185	0.0185185	0.0200617
XP_031135293.1	116036024	ancGene_TGD_51355_B	fucolectin-5-like isoform X1 [Sander lucioperca]	0.00617284	0.0216049	0.0123457	0.0133745	0.257509
XP_031175699.1	116064661	ancGene_TGD_51385_A	prothrombin [Sander lucioperca]	0.187296	0.130293	0.149837	0.155809	0.155809
XP_035848874.1	116067115	ancGene_TGD_51441_A	clumping factor A-like [Sander lucioperca]	0.0607966	0.134172	0.0754717	0.0901468	0.0901468
XP_031132511.2	116034106	ancGene_TGD_51503_A	complement factor I isoform X1 [Sander lucioperca]	0.0516685	0.0495156	0.0516685	0.0509508	0.0509508
XP_031173133.1	116062580	ancGene_TGD_51928_B	zona pellucida sperm-binding protein 4-like [Sander lucioperca]	0.0410678	0.0143737	0.0451745	0.0335387	0.0335387
XP_031151633.1	116047179	ancGene_TGD_51976_A	apolipoprotein A-IV-like [Sander lucioperca]	0.294737	0.214035	0.175439	0.22807
XP_031144814.1	116042665	ancGene_TGD_51976_A	apolipoprotein A-I-like isoform X1 [Sander lucioperca]	0.167969	0.125	0.0703125	0.121094	0.349164
XP_031144808.1	116042658	ancGene_TGD_51977_A	apolipoprotein Eb [Sander lucioperca]	0.184783	0.134058	0.0543478	0.124396	0.124396
XP_031150158.1	116046096	ancGene_TGD_52530_B	transferrin-a isoform X1 [Sander lucioperca]	1.43309	1.22302	1.30504	1.32038	1.32038
XP_031167192.1	116058498	ancGene_TGD_52632_A	angiogenin-2-like [Sander lucioperca]	0.0368098	0.0368098	0.0184049	0.0306748	0.0306748
XP_031162268.1	116054713	ancGene_TGD_53410_A	fibronectin 1b isoform X3 [Sander lucioperca]	0.0544764	0.0494088	0.0519426	0.0519426	0.0519426
XP_031163069.1	116055303	ancGene_TGD_53632_A	di-N-acetylchitobiase [Sander lucioperca]	0.091922	0.0417827	0.0584958	0.0640669	0.0640669
XP_031169610.1	116060262	ancGene_TGD_53936_A	transforming growth factor-beta-induced protein ig-h3 [Sander lucioperca]	0.0221893	0.00295858	0.00887574	0.0113412	0.0113412
XP_031169621.1	116060271	ancGene_TGD_54189_A	beta-enolase isoform X1 [Sander lucioperca]	0.00856531	0.0149893	0.0321199	0.0185582	0.0185582
XP_031142194.1	116040736	ancGene_TGD_54190_A	enolase 1a, (alpha) isoform X1 [Sander lucioperca]	0.025463	0.0208333	0.0231481	0.0231481	0.0231481
XP_031156210.1	116050345	ancGene_TGD_54427_A	inter-alpha-trypsin inhibitor heavy chain H2 [Sander lucioperca]	0.095339	0.0444915	0.092161	0.0773305	0.0773305
XP_031134097.1	116035245	ancGene_TGD_54428_A	inter-alpha-trypsin inhibitor heavy chain H3 [Sander lucioperca]	0.1427	0.0976948	0.125137	0.121844	0.121844
XP_031143353.1	116041552	ancGene_TGD_54429_A	inter-alpha-trypsin inhibitor heavy chain H3-like [Sander lucioperca]	0.178728	0.131579	0.151316	0.153874
XP_031143356.1	116041554	ancGene_TGD_54429_A	inter-alpha-trypsin inhibitor heavy chain H3-like [Sander lucioperca]	0.162685	0.112628	0.129693	0.135002
XP_031143354.1	116041553	ancGene_TGD_54429_A	inter-alpha-trypsin inhibitor heavy chain H3-like isoform X1 [Sander lucioperca]	0.155756	0.112867	0.123025	0.130549	0.419425
XP_031148570.1	116045192	ancGene_TGD_54440_B	uncharacterized protein LOC116045192 [Sander lucioperca]	0.0224138	0.0258621	0.012069	0.0201149	0.0201149
XP_031148612.2	116045228	ancGene_TGD_54441_A	low choriolytic enzyme-like [Sander lucioperca]	0.0206186	0.0412371	0.0137457	0.0252005	0.0252005
XP_031158108.2	116051693	ancGene_TGD_54609_B	uncharacterized protein LOC116051693 [Sander lucioperca]	0.0351906	0.0293255	0.0439883	0.0361681	0.0361681
XP_031162229.1	116054692	ancGene_TGD_5916_A	uncharacterized protein LOC116054692 [Sander lucioperca]	0.233754	0.106693	0.176528	0.172325	0.172325
XP_031159732.1	116053024	ancGene_TGD_5917_A	zona pellucida glycoprotein d isoform X1 [Sander lucioperca]	0.268473	0.115764	0.192118	0.192118	0.192118
XP_031173678.1	116062994	ancGene_TGD_5921_B	betaine--homocysteine S-methyltransferase 1 [Sander lucioperca]	0.0100251	0.0125313	0.0225564	0.0150376	0.0150376
XP_031142488.1	116040898	ancGene_TGD_614_A	6-phosphogluconate dehydrogenase, decarboxylating [Sander lucioperca]	0.010352	0.010352	0.0227743	0.0144928	0.0144928
XP_031179547.1	116067284	ancGene_TGD_6152_A	beta-1,3-galactosyltransferase 2-like [Sander lucioperca]	0.0189573	0.014218	0.0118483	0.0150079	0.0150079
XP_031147370.1	116044393	ancGene_TGD_6194_A	ATP synthase subunit beta, mitochondrial [Sander lucioperca]	0.0116054	0.0212766	0.0560928	0.0296583	0.0296583
XP_031133510.1	116034883	ancGene_TGD_649_A	WD repeat-containing protein 1 [Sander lucioperca]	0.00825083	0.00660066	0.0214521	0.0121012	0.0121012
XP_031136720.1	116037086	ancGene_TGD_6560_A	superoxide dismutase [Cu-Zn] [Sander lucioperca]	0.025974	0.012987	0.0194805	0.0194805	0.0194805
XP_031174738.1	116063882	ancGene_TGD_6677_A	granulin a isoform X1 [Sander lucioperca]	0.0427807	0.0254011	0.0334225	0.0338681	0.0338681
XP_031141381.1	116040230	ancGene_TGD_6748_B	carboxylesterase 3 isoform X1 [Sander lucioperca]	0.057041	0.0445633	0.030303	0.0439691	0.0439691
XP_035848684.1	116039732	ancGene_TGD_6886_B	major histocompatibility complex class I-related gene protein-like isoform X5 [Sander lucioperca]	0.062069	0.0505747	0.0712644	0.0613027
XP_031150546.1	116046344	ancGene_TGD_6886_B	H-2 class I histocompatibility antigen, Q9 alpha chain-like isoform X1 [Sander lucioperca]	0.0507042	0.0309859	0.0591549	0.0469484	0.108251
XP_031162820.1	116055155	ancGene_TGD_7069_B	properdin [Sander lucioperca]	0.0335097	0.0352734	0.031746	0.0335097	0.0335097
XP_031136266.1	116036774	ancGene_TGD_7606_B	creatine kinase, brain a isoform X3 [Sander lucioperca]	0.0131234	0.0209974	0.0104987	0.0148731	0.0148731
XP_035857604.1	118495172	ancGene_TGD_7695_A	alpha-2-macroglobulin [Sander lucioperca]	0.75772	0.558195	0.900238	0.738717	0.738717
XP_031149204.1	116045608	ancGene_TGD_7711_A	complement component C8 alpha chain [Sander lucioperca]	0.0602007	0.0501672	0.0535117	0.0546265	0.0546265
XP_031173480.1	116062859	ancGene_TGD_7712_A	complement component C9 isoform X1 [Sander lucioperca]	0.178914	0.167732	0.154952	0.167199	0.167199
XP_031133425.2	116034816	ancGene_TGD_7713_A	complement component C6 [Sander lucioperca]	0.0998937	0.0733262	0.0892667	0.0874956	0.0874956
XP_031133426.2	116034817	ancGene_TGD_7714_A	complement component 7b [Sander lucioperca]	0.0718492	0.0282686	0.0683157	0.0561445	0.0561445
XP_031160863.1	116053846	ancGene_TGD_7714_B	complement component C7 [Sander lucioperca]	0.097852	0.0620525	0.0930788	0.0843278	0.0843278
XP_031142910.1	116041161	ancGene_TGD_7907_B	galectin-9-like isoform X1 [Sander lucioperca]	0.0168539	0.011236	0.0168539	0.0149813	0.0149813
XP_031178273.2	116066380	ancGene_TGD_8049_B	phospholipase B1, membrane-associated-like [Sander lucioperca]	0.099768	0.0313225	0.0719258	0.0676721	0.0676721
XP_031166742.1	116058172	ancGene_TGD_8315_A	matrix metallopeptidase 30 [Sander lucioperca]	0.0752475	0.0316832	0.0831683	0.0633663	0.0633663
XP_031147766.1	116044584	ancGene_TGD_8338_B	hemopexin isoform X1 [Sander lucioperca]	1.11574	0.805556	0.909722	0.943673	0.943673
XP_035861059.1	116046956	ancGene_TGD_8794_A	alpha-1-antitrypsin homolog isoform X1 [Sander lucioperca]	0.22439	0.139024	0.234146	0.199187
XP_031151286.1	116046957	ancGene_TGD_8794_A	alpha-1-antitrypsin homolog [Sander lucioperca]	0.598039	0.345588	0.553922	0.499183	0.199187
XP_031177362.1	116065880	ancGene_TGD_8795_A	alpha-1-antitrypsin-like protein CM55-SI [Sander lucioperca]	0.822275	0.5	0.50237	0.608215
XP_031173151.1	116062599	ancGene_TGD_8795_A	alpha-1-antitrypsin-like protein CM55-MS isoform X2 [Sander lucioperca]	0.372093	0.14186	0.274419	0.262791
XP_031165504.1	116057259	ancGene_TGD_8795_A	serpin A3-5-like [Sander lucioperca]	0.459584	0.258661	0.279446	0.332564
XP_031173154.1	116062601	ancGene_TGD_8795_A	alpha-1-antitrypsin-like protein CM55-ST [Sander lucioperca]	0.308789	0.133017	0.223278	0.221694
XP_031165511.1	116057263	ancGene_TGD_8795_A	serpin A3-5-like isoform X4 [Sander lucioperca]	0.218593	0.0829146	0.170854	0.157454
XP_031165512.1	116057263	ancGene_TGD_8795_A	serpin A3-5-like isoform X5 [Sander lucioperca]	0.247475	0.0580808	0.204545	0.170034
XP_035852432.1	116062600	ancGene_TGD_8795_A	hibernation-specific plasma protein HP-55-like isoform X1 [Sander lucioperca]	0.190255	0.102088	0.141531	0.144625
XP_031165505.1	116057260	ancGene_TGD_8795_A	hibernation-specific plasma protein HP-55-like [Sander lucioperca]	0.416279	0.195349	0.24186	0.284496
XP_031165521.1	116057270	ancGene_TGD_8795_A	LOW QUALITY PROTEIN: serpin A3-5-like [Sander lucioperca]	0.143939	0.0732323	0.118687	0.111953
XP_031165522.1	116057271	ancGene_TGD_8795_A	serpin A3-6-like [Sander lucioperca]	0.248101	0.0860759	0.202532	0.178903
XP_031165513.1	116057264	ancGene_TGD_8795_A	serpin A3-3-like [Sander lucioperca]	0.0845411	0.0241546	0.0724638	0.0603865
XP_031165507.1	116057261	ancGene_TGD_8795_A	serpin A3-5-like [Sander lucioperca]	0.137209	0.0837209	0.0976744	0.106202
XP_031165516.1	116057265	ancGene_TGD_8795_A	serpin A3-6-like [Sander lucioperca]	0.0707317	0.0219512	0.0609756	0.0512195
XP_031173155.1	116062599	ancGene_TGD_8795_A	hibernation-specific plasma protein HP-55-like isoform X3 [Sander lucioperca]	0.114833	0.0669856	0.0956938	0.092504
XP_031165519.1	116057268	ancGene_TGD_8795_A	alpha-1-antitrypsin-like protein CM55-MS isoform X1 [Sander lucioperca]	0.0326633	0.0301508	0.0201005	0.0276382	2.81068
XP_031134946.1	116035767	ancGene_TGD_8796_B	protein Z-dependent protease inhibitor [Sander lucioperca]	0.0617284	0.0419753	0.0469136	0.0502058	0.0502058
XP_031163619.1	116055746	ancGene_TGD_8801_A	leukocyte elastase inhibitor-like [Sander lucioperca]	0.00519481	0.00779221	0.038961	0.017316	0.017316
XP_031161583.1	116054254	ancGene_TGD_8806_A	heparin cofactor 2 [Sander lucioperca]	0.190099	0.0831683	0.142574	0.138614	0.138614
XP_031146657.1	116043827	ancGene_TGD_8807_A	neuroserpin [Sander lucioperca]	0.0552885	0.0240385	0.0432692	0.0408654	0.0408654
XP_031172326.1	116062026	ancGene_TGD_8832_B	ubiquitin-like modifier-activating enzyme 1 [Sander lucioperca]	0.0037843	0.00189215	0.0141911	0.00662252	0.00662252
XP_031164875.1	116056709	ancGene_TGD_9725_B	transitional endoplasmic reticulum ATPase [Sander lucioperca]	0.00372208	0.00868486	0.016129	0.00951199	0.00951199

## Sheet: Common carp
Protein Set	Gene ID	Common ancestor	Description	SC/aa 170	SC/aa 171	SC/aa 172	Mean SC/aa	Sum SC/aa Common ancestor
XP_018935232.1	109062605	ancGene_TGD_11315_A	PREDICTED: cathepsin E-A-like [Cyprinus carpio]	0.0146341	0.0121951	0.00731707	0.0113821	0.0113821
XP_018974496.1	109105685	ancGene_TGD_11318_B	PREDICTED: cathepsin D [Cyprinus carpio]	0.0151515	0.010101	0.00505051	0.010101
XP_018974506.1	109105691	ancGene_TGD_11318_B	PREDICTED: LOW QUALITY PROTEIN: cathepsin D-like [Cyprinus carpio]	0.0238095	0.00952381	0.0142857	0.015873	0.025974
XP_018969948.1	109100968	ancGene_TGD_11471_A	PREDICTED: elongation factor 2-like [Cyprinus carpio]	0.0261708	0.00964187	0.0523416	0.0293848	0.0293848
XP_018925313.1	109052316	ancGene_TGD_11805_B	PREDICTED: coagulation factor IX-like [Cyprinus carpio]	0.00617284	0.0123457	0.00617284	0.00823045	0.00823045
XP_018954037.1	109083736	ancGene_TGD_11824_A	PREDICTED: cystatin-like [Cyprinus carpio]	0.151515	0.0378788	0.0757576	0.0883838
XP_018935645.1	109063024	ancGene_TGD_11824_A	PREDICTED: cystatin-like [Cyprinus carpio]	0.0703125	0.0390625	0.046875	0.0520833
XP_018936829.1	109064283	ancGene_TGD_11824_A	PREDICTED: cystatin [Cyprinus carpio]	0.0852713	0.0775194	0.0930233	0.0852713
XP_018975069.1	109106167	ancGene_TGD_11824_A	PREDICTED: cystatin-like [Cyprinus carpio]	0.0307692	0.0230769	0.0461538	0.0333333	0.259072
XP_018950565.1	109079905	ancGene_TGD_12012_A	PREDICTED: neutral alpha-glucosidase AB-like [Cyprinus carpio]	0.045045	0.0540541	0.045045	0.048048	0.048048
XP_018930654.1	109057883	ancGene_TGD_13007_B	PREDICTED: rab GDP dissociation inhibitor beta-like [Cyprinus carpio]	0.0446009	0.0328638	0.0633803	0.0469484	0.0469484
XP_018947644.1	109076398	ancGene_TGD_1354_B	PREDICTED: integrin beta-1-like [Cyprinus carpio]	0.183333	0.18	0.113333	0.158889	0.158889
XP_018947643.1	109076397	ancGene_TGD_1355_A	PREDICTED: integrin beta-1-like [Cyprinus carpio]	0.0714286	0.0646259	0.0612245	0.0657596
XP_018946959.1	109075519	ancGene_TGD_1355_A	PREDICTED: LOW QUALITY PROTEIN: integrin beta-1-like [Cyprinus carpio]	0.0113208	0.0138365	0.00503145	0.0100629	0.0758225
XP_018925508.1	109052536	ancGene_TGD_13799_B	PREDICTED: transthyretin-like [Cyprinus carpio]	0.0322581	0.0193548	0.0258065	0.0258065	0.0258065
XP_018933755.1	109061071	ancGene_TGD_13801_A	PREDICTED: extracellular matrix protein 1-like [Cyprinus carpio]	0.0390244	0.0292683	0.0146341	0.0276423
XP_018938165.1	109065639	ancGene_TGD_13801_A	PREDICTED: extracellular matrix protein 1-like [Cyprinus carpio]	0.0100604	0.00603622	0.00603622	0.0073776	0.0350199
XP_018949293.1	109078469	ancGene_TGD_13801_B	PREDICTED: extracellular matrix protein 1-like [Cyprinus carpio]	0.0647059	0.0764706	0.0823529	0.0745098	0.0745098
XP_018973494.1	109104668	ancGene_TGD_14292_A	PREDICTED: sodium-coupled monocarboxylate transporter 1 [Cyprinus carpio]	0.00655738	0.00327869	0.00327869	0.00437158	0.00437158
XP_018918369.1	109044912	ancGene_TGD_14337_B	PREDICTED: heme-binding protein 2-like [Cyprinus carpio]	0.035503	0.159763	0.0414201	0.0788955
XP_018920056.1	109046721	ancGene_TGD_14337_B	PREDICTED: uncharacterized protein LOC109046721 [Cyprinus carpio]	0.0289256	0.0661157	0.0371901	0.0440771	0.122973
XP_018980964.1	109112529	ancGene_TGD_14912_B	PREDICTED: zona pellucida sperm-binding protein 3-like [Cyprinus carpio]	0.0182371	0.00607903	0.00911854	0.0111449	0.0111449
XP_018925466.1	109052486	ancGene_TGD_14917_B	PREDICTED: zona pellucida sperm-binding protein 3-like [Cyprinus carpio]	0.192982	0.0614035	0.0394737	0.0979532	0.0979532
XP_018925138.1	109052127	ancGene_TGD_15244_A	PREDICTED: phospholipid transfer protein-like [Cyprinus carpio]	0.00617284	0.0164609	0.00411523	0.00891632	0.00891632
XP_018976065.1	109107245	ancGene_TGD_15529_A	PREDICTED: pancreatic alpha-amylase-like [Cyprinus carpio]	0.0529197	0.0437956	0.0109489	0.0358881
[truncated: 398 more rows]
